# Supplementary material for: The usefulness of D-dimer as a predictive marker for mortality in patients with COVID-19 hospitalized during the first wave in Italy
Source: PLoS One. 2022 Jul 22;17(7):e0264106. doi: 10.1371/journal.pone.0264106 (PMC9307169; doi:10.1371/journal.pone.0264106)
Supplement: S1 File — (ZIP) [file pone.0264106.s003.zip]

Archive with 2 entries (2 files):
- code.R
- data.csv
