# Supplementary material for: The usefulness of D-dimer as a predictive marker for mortality in patients with COVID-19 hospitalized during the first wave in Italy
Source: PLoS One. 2022 Jul 22;17(7):e0264106. doi: 10.1371/journal.pone.0264106 (PMC9307169; doi:10.1371/journal.pone.0264106)
Supplement: S1 File — (ZIP) [file pone.0264106.s003.zip › code.R]

# Clear environment
remove(list = ls())
dev.off()

# load packages for analysis
library(rms)
library(riskRegression)
library(prodlim)
library(cmprsk)
library(hildenp)
library(gtools)
library(DescTools)

# load packages for formatting tables
library(expss)
library(table1)

### set seed
set.seed(123)

# load data
covid <- read.csv("data.csv", 
                  header = T, sep = ",", stringsAsFactors = F)

########################################## define time and status variables ################################################################

# make new variable that contains end date of all patients, dead or alive
covid$date_hospitalization = as.Date(covid$date_hospitalization,format = "%B %d, %Y")
covid$date_of_discharge = as.Date(covid$date_of_discharge, format = "%B %d, %Y")
covid$date_of_death = as.Date(covid$date_of_death, format = "%B %d, %Y")
covid$date_transfer_to_ICU = as.Date(covid$date_transfer_to_ICU, format = "%B %d, %Y")

covid$end_time <- covid$date_of_discharge
covid$end_time <- ifelse(is.na(covid$date_of_discharge) & covid$vital_status == "dead", covid$date_of_death, covid$end_time)
covid$end_time <- ifelse(covid$transferred_to_ICU == "yes" & !is.na(covid$date_transfer_to_ICU), covid$date_transfer_to_ICU, covid$end_time)
covid$end_time <- ifelse(covid$transferred_to_ICU == "yes" & covid$vital_status == "dead" & !is.na(covid$date_transfer_to_ICU), covid$date_transfer_to_ICU, covid$end_time)
covid$end_time <- ifelse(covid$transferred_to_ICU == "yes" & is.na(covid$date_transfer_to_ICU), NA, covid$end_time)
covid$end_time = as.Date(covid$end_time, format = "%Y-%m-%d", "1970-01-01")

# delete patients with missing data for d-dimer
covid <- covid[!(is.na(covid$d_dimer)),]

# make new time variable that contains follow-up time in days between time of admission and time of death or loss-to follow up
covid$time <- difftime(covid$end_time, covid$date_hospitalization, units = "days")

# set time value of patients with negative follow-up time (mistake during data extraction) to NA
covid$time <- ifelse(covid$time < 0, NA, covid$time)

# delete rows of patients with missing for time
covid <- covid[!(is.na(covid$time)),]

# set user missing "unknown" to "no" for variable ICU admission
covid$transferred_to_ICU[covid$transferred_to_ICU == "unknown"] = "no"

# change system missing to no for variables death (assumed alive if unknown) and ICU admission (assumed not admitted to ICU if unknown)
covid$transferred_to_ICU[is.na(covid$transferred_to_ICU)] = "no"
covid$vital_status[is.na(covid$vital_status)] = "alive"

# make numeric value that contains outcome (death/ICU admission, discharge or censored)
covid$status[covid$vital_status == "dead" | covid$transferred_to_ICU == "yes"] <- 1
covid$status[!is.na(covid$date_of_discharge) & covid$transferred_to_ICU != "yes" & covid$vital_status != "dead"] <- 2
covid$status[is.na(covid$date_of_discharge) & covid$transferred_to_ICU != "yes" & covid$vital_status != "dead"] <- 0

# make numeric value that contains only mortality as outcome
covid$mortality[covid$vital_status == "dead"] <- 1
covid$mortality[!is.na(covid$date_of_discharge) & covid$vital_status != "dead"] <- 2
covid$mortality[is.na(covid$date_of_discharge) & covid$vital_status != "dead"] <- 0

# make numeric value that contains only icu as outcome
covid$icu[covid$transferred_to_ICU == "yes"] <- 1
covid$icu[!is.na(covid$date_of_discharge) & covid$transferred_to_ICU != "yes"] <- 2
covid$icu[is.na(covid$date_of_discharge) & covid$transferred_to_ICU != "yes"] <- 0

# create new variables that contain time between study entry, and death/ICU admission/discharge
covid$time.death <- difftime(covid$date_of_death, covid$date_hospitalization, units = "days")
covid$time.discharge <- difftime(covid$date_of_discharge, covid$date_hospitalization, units = "days")
covid$time.icu <- difftime(covid$date_transfer_to_ICU, covid$date_hospitalization, units = "days")

# make new variable that contains info on status up to 30 days
covid$status30d <- 0
covid$status30d[covid$status == 1 & covid$vital_status == "dead" & covid$time.death <= 30]<- 1
covid$status30d[covid$status == 1 & covid$transferred_to_ICU == "yes" & covid$time.icu <= 30]<- 1
covid$status30d[covid$status == 1 & covid$vital_status == "dead" & covid$transferred_to_ICU == "yes" & covid$time.icu <= 30]<- 1
covid$status30d[covid$status == 2 & covid$time.discharge <= 30] <- 2

# make new variable that contains info on status up to 30 days, for mortality
covid$mortality30d <- 0
covid$mortality30d[covid$mortality == 1 & covid$time.death <= 30]<- 1
covid$mortality30d[covid$mortality == 2 & covid$time.discharge <= 30] <- 2

# make new variable that contains info on status up to 30 days, for ICU admission
covid$icu30d <- 0
covid$icu30d[covid$icu == 1 & covid$time.icu <= 30]<- 1
covid$icu30d[covid$icu == 2 & covid$time.discharge <= 30] <- 2

########################################## define exposure and covariates ################################################################

# exposure variable
covid$ddimer <- round((covid$d_dimer), digits = 0)
covid$ddimer <- Winsorize(covid$d_dimer, minval = 8, maxval = boxplot.stats(covid$d_dimer, coef = 3)$stats[5])

### covariates

# sex
covid$sex <- as.factor(covid$sex)
covid$sex <- factor(covid$sex, labels = c("female", "male"))
table(covid$sex, useNA = "ifany")

#age
covid$age <- round(covid$age, digits = 0)

# cardiovascular disease (CHF, MI and CVA/TIA)
covid$cvd <- NA
covid$cvd[covid$mycocardial_infarction == "no" & covid$heart_failure == "no" & covid$TIA_or_stroke == "no" ]<- 0
covid$cvd[covid$mycocardial_infarction == "yes" | covid$heart_failure == "yes" | covid$TIA_or_stroke == "yes" ]<- 1
table(covid$cvd, useNA = "ifany")


# COPD
covid$copd <- NA
covid$copd[covid$COPD == "no"]<- 0
covid$copd[covid$COPD == "yes"]<- 1

# chronic renal disease
covid$renal.disease <- NA
covid$renal.disease[covid$renal_insufficiency == "no"]<- 0
covid$renal.disease[covid$renal_insufficiency == "yes"]<- 1

#diabetes
covid$diabetes <- NA
covid$diabetes[covid$diabetes_mellitus == "no"]<- 0
covid$diabetes[covid$diabetes_mellitus == "yes"]<- 1

# cancer
covid$cancer <- NA
covid$cancer[covid$cancer_any_type == "no"]<- 0
covid$cancer[covid$cancer_any_type == "yes"]<- 1

# liver disease
covid$liver.disease <- NA
covid$liver.disease[covid$liver_disease == "no"]<- 0
covid$liver.disease[covid$liver_disease == "yes"]<- 1

# dementia
covid$dementia <- NA
covid$dementia[covid$disease_dementia == "no"]<- 0
covid$dementia[covid$disease_dementia == "yes"]<- 1

# connective tissue disease
covid$connective.tissue.disease <- NA
covid$connective.tissue.disease[covid$connective_tissue_disorder == "no"]<- 0
covid$connective.tissue.disease[covid$connective_tissue_disorder == "yes"]<- 1

# HIV or AIDS
covid$hiv.aids <- NA
covid$hiv.aids[covid$HIV == "no"]<- 0
covid$hiv.aids[covid$HIV == "unknown"]<- 0
covid$hiv.aids[covid$HIV == "HIV"]<- 1
covid$hiv.aids[covid$HIV == "AIDS"]<- 1

# clinician-defined obesity
covid$obesity <- NA
covid$obesity[covid$clinician_defined_obesity == "no"]<- 0
covid$obesity[covid$clinician_defined_obesity == "yes"]<- 1

# calculate Charlson comorbodity index
covid$nr.comorbidities <- NA
covid$nr.comorbidities <- rowSums(covid[,c("cvd", "copd", "renal.disease", 
                                           "diabetes", "cancer", "liver.disease", "dementia", 
                                           "connective.tissue.disease", "hiv.aids", "obesity")], na.rm = TRUE)

# calculate Charlson comorbodity index
covid$charlson.comorbidity.index <- NA
covid$charlson.comorbidity.index[covid$nr.comorbidities == 0] <- 0
covid$charlson.comorbidity.index[covid$nr.comorbidities == 1] <- 1
covid$charlson.comorbidity.index[covid$nr.comorbidities == 2] <- 2
covid$charlson.comorbidity.index[covid$nr.comorbidities > 2] <- 3

covid$charlson.comorbidity.index <- factor(covid$charlson.comorbidity.index,
                                           levels = c(0,1,2,3),
                                           labels = c("no comorbidities", "1 comorbidity", "2 comorbidities", "3 or more comorbidities"))

# make variable that indicates whether a patients was admitted before or after March 26th
covid$time.period <- NA
covid$time.period[covid$date_hospitalization < "2020-03-26"] <- 0
covid$time.period[covid$date_hospitalization >= "2020-03-26"] <- 1

covid$time.period <- factor(covid$time.period,
                            levels = c(0,1),
                            labels = c("before March 26th", "after March 26th"))


# generate variable that contains calender time
covid$calendar.time <- difftime(covid$date_hospitalization, "2020-02-25", units = "days")
covid$calendar.time <- round(covid$calendar.time, digits = 0)

# make a new variable that contains information on thromboprophylaxis use during the study
covid$thromboprophylaxis <- NA
covid$thromboprophylaxis[covid$anticoagulants_during_hospitalization == "no"] <- 0
covid$thromboprophylaxis[covid$anticoagulants_during_hospitalization == "one" | covid$anticoagulants_during_hospitalization == "two"  | covid$anticoagulants_during_hospitalization == "three" ] <- 1

covid$thromboprophylaxis <- factor(covid$thromboprophylaxis,
                                   levels = c(0,1),
                                   labels = c("no", "yes"))

# time between date of initial symptoms and date of admission
covid$date_of_first_symptoms = as.Date(covid$date_of_first_symptoms,format = "%B %d, %Y")
covid$time.symptoms.admission <- difftime(covid$date_hospitalization, covid$date_of_first_symptoms, units = "days")
covid$time.symptoms.admission <- as.numeric(covid$time.symptoms.admission)
covid$time.symptoms.admission[covid$time.symptoms.admission < 0 ] <- NA

##################################### exclude patients with time to ICU of 0 or 1 (immediately admitted to the ICU) ############################################

covid <- subset(covid, time.icu > 1 | is.na(time.icu))

##################################### exclude patients without data for covariates ############################################

covid <- covid[!(is.na(covid$thromboprophylaxis)),]

covid <- covid[!(is.na(covid$time.symptoms.admission)),]

######################################################## check missing values ################################################################

# number of missing values, proportion of missing values
sapply(covid, function(x) sum(is.na(x)))
round(apply(covid, 2, function(col)sum(is.na(col))/length(col)), digits = 2)

########################################## Construct derived variables ################################################################

# make categorical d-dimer variable, based on quartiles, from continuous d-dimer variable
covid$ddimer.cat <- NA
covid$ddimer.cat[covid$ddimer <= quantile(covid$ddimer, na.rm = T)[2]] <- 1 
covid$ddimer.cat[covid$ddimer > quantile(covid$ddimer, na.rm = T)[2] & covid$ddimer < quantile(covid$ddimer, na.rm = T)[3]] <- 2 
covid$ddimer.cat[covid$ddimer >= quantile(covid$ddimer, na.rm = T)[3] & covid$ddimer < quantile(covid$ddimer, na.rm = T)[4]] <- 3 
covid$ddimer.cat[covid$ddimer >= quantile(covid$ddimer, na.rm = T)[4]] <- 4 

covid$ddimer.cat <- factor(covid$ddimer.cat,
                           levels = c(1,2,3,4),
                           labels = c("ddimer, 1st quartile", "ddimer, 2nd quartile", "ddimer, 3rd quartile", "ddimer, 4th quartile"))

# create a binary outcome for logistic regression analyses
covid$binary.outcome <- NA
covid$binary.outcome[covid$status30d == 0] <- 0
covid$binary.outcome[covid$status30d == 1] <- 1
covid$binary.outcome[covid$status30d == 2] <- 0

# create a binary outcome (only mortality) for logistic regression analyses
covid$binary.mortality <- NA
covid$binary.mortality[covid$mortality30d == 0] <- 0
covid$binary.mortality[covid$mortality30d == 1] <- 1
covid$binary.mortality[covid$mortality30d == 2] <- 0

# create a binary outcome (only ICU) for logistic regression analyses
covid$binary.icu <- NA
covid$binary.icu[covid$icu30d == 0] <- 0
covid$binary.icu[covid$icu30d == 1] <- 1
covid$binary.icu[covid$icu30d == 2] <- 0

########################################## corrected time variable for calculation of C statistic #################################################################################

# For the modified C statistic, we set the follow-up time of patients who were discharged (i.e. experienced the competing event) 
# to larger than our prediction horizon (which is 30 days) instead of censoring these patients, as was proposed by Wolbers et al. 

covid$time.corr.status <- covid$time
covid$time.corr.mort <- covid$time

covid$time.corr.status <- ifelse(covid$status30d == 2, 31, covid$time)
covid$time.corr.mort <- ifelse(covid$mortality30d == 2, 31, covid$time)

####################################### baseline characteristics ###################################################################################

# descriptive statistics

table(covid$status30d)
table(covid$mortality30d)
table(covid$icu30d)
table(covid$mortality30d, covid$icu30d)


# generate table 1

var_lab(covid$renal.disease) <- "chronic kidney disease"
var_lab(covid$charlson.comorbidity.index) <- "charlson comorbidity index"
var_lab(covid$thromboprophylaxis) <- "thromboprophylaxis during hospitalization"
var_lab(covid$time.symptoms.admission ) <- "time between first symptoms and admission"

table1(~ age + sex + charlson.comorbidity.index + thromboprophylaxis + time.symptoms.admission| ddimer.cat, data = covid)

####################################### cumulative incidence function ###################################################################################

# Cumulative incidence function 
cif <- cuminc(covid$time, covid$mortality30d,cencode=0, na.action=na.omit)
print(cif)
cif.ci <- hildenp::cuminc_ci(covid$time, covid$mortality30d, times = 30, print_event = "all") # confidence interval, for T = 30
print(cif.ci)
plot(cif, curvlab = c("Death","Discharged after recovery"),lwd = 2, lty= c(1,2),color=c("grey","black"),  xlim=c(0, 30), xlab="follow-up time, days", ylab="Cumulative incidence, %")
abline(h = c(0.2, 0.4, 0.6, 0.8), lty = 2)
box(which = "plot", lty = "solid")

####################################### N, n, CIF for table 2 ####################################################################################

# N
table(covid$ddimer.cat)

# n, mortality
table(covid$ddimer.cat, covid$binary.mortality)

# CIF, mortality/ICU admission
set.1 <- subset(covid, ddimer.cat == 'ddimer, 1st quartile')
set.2 <- subset(covid, ddimer.cat == 'ddimer, 2nd quartile')
set.3 <- subset(covid, ddimer.cat == 'ddimer, 3rd quartile')
set.4 <- subset(covid, ddimer.cat == 'ddimer, 4th quartile')

cuminc.object.1 <- cuminc(set.1$time, set.1$mortality30d, cencode = 0)
cuminc.object.2 <- cuminc(set.2$time, set.2$mortality30d, cencode = 0)
cuminc.object.3 <- cuminc(set.3$time, set.3$mortality30d, cencode = 0)
cuminc.object.4 <- cuminc(set.4$time, set.4$mortality30d, cencode = 0)

ci.cif.object.1 <- hildenp::cuminc_ci(set.1$time, set.1$mortality30d, times = 30, print_event = "all") # confidence interval, for T = 30
ci.cif.object.2 <- hildenp::cuminc_ci(set.2$time, set.2$mortality30d, times = 30, print_event = "all") # confidence interval, for T = 30
ci.cif.object.3 <- hildenp::cuminc_ci(set.3$time, set.3$mortality30d, times = 30, print_event = "all") # confidence interval, for T = 30
ci.cif.object.4 <- hildenp::cuminc_ci(set.4$time, set.4$mortality30d, times = 30, print_event = "all") # confidence interval, for T = 30

print(ci.cif.object.1)
print(ci.cif.object.2)
print(ci.cif.object.3)
print(ci.cif.object.4)

####################################################### causal relationship between D-dimer and mortality ########################################################################################################

# Fine-gray model, only death
fgr.one <- FGR(Hist(time,mortality30d) ~ ddimer.cat, data = covid, cause = 1)
print(fgr.one)

# model, d-dimer + age + sex + co-morbidities + thromboprophylaxis + calendar time + symptom onset
fgr.one <- FGR(Hist(time,mortality30d) ~ ddimer.cat + age + sex + nr.comorbidities, data = covid, cause = 1)
print(fgr.one)


# model, d-dimer + age + sex + co-morbidities + thromboprophylaxis + calendar time + symptom onset
fgr.one <- FGR(Hist(time,mortality30d) ~ ddimer.cat + age + sex + nr.comorbidities + thromboprophylaxis
               + time.symptoms.admission, data = covid, cause = 1)
print(fgr.one)

######################## predictive value of D-dimer (C-statistic & calibration plot ##################################################################

# Fine-gray model, only death
fgr.one <- FGR(Hist(time,mortality30d) ~ ddimer, data = covid, cause = 1)
print(fgr.one)

# C-statistic, only death
discr <- rcorrcens(formula = Surv(covid$time.corr.mort, covid$binary.mortality) ~ I(-(predictRisk(fgr.one, times = 30, newdata = covid))))
Cstat <- discr[1,1]    
SD <- discr[1,4]       
SE.Cstat <- SD/2
low <- Cstat-1.96*SE.Cstat; high <- Cstat+1.96*SE.Cstat
print(cbind(Cstat, low, high))

# predict individual risk
covid$predict <- predictRisk(fgr.one,times = 30,covid)

# Make deciles of predicted risk
covid$bins <- quantcut(covid$predict , q = 10)
print(covid$bins)
covid$decile <- as.numeric(covid$bins)
print(covid$decile)

a <- aggregate(covid$predict ~ decile, covid, FUN = mean)

# observed risk per decile, from CIF

b <- data.frame()

for (i in 1:10) {
  
  set.i <- subset(covid, decile == i)
  
  if (1 %in% set.i$mortality30d) {
    
    cuminc.object.i <- cuminc(set.i$time, set.i$mortality30d, cencode = 0)
    t <- as.data.frame(cuminc.object.i$`1 1`)
    v <-  max(which(t$time <= 30))
    x <- print(t[v,2])
    b <- rbind(b, x,row.names=NULL)
    
  } else {
    b <- rbind(b, 0,row.names=NULL)
  }
}

obs_pred <- cbind(a[,1], a[,2] , b)
names(obs_pred)[1] <- "decile"
names(obs_pred)[2] <- "predicted survival"
names(obs_pred)[3] <- "observed survival"

Predicted_many <- obs_pred$`predicted survival`
Observed_many <- obs_pred$`observed survival`

# set plot margins
par(mar=c(5.1,4.1,4.1,2.1))
dev.off()

# calibration plot with 10 groups and loess line
plot(1, type="l", xlim=c(0,1), ylim=c(0,1), xaxs="i", yaxs="i", xlab="Predicted mortality",
     ylab="Observed mortality", main=c("Mortality within 30 days"))                                      
lines(c(seq(0,1,0.1)), c(seq(0,1,0.1)), lty=2)
points(obs_pred$`predicted survival`, obs_pred$`observed survival`, col='black', pch=16)
lines(lowess(obs_pred$`predicted survival`, obs_pred$`observed survival`, iter=0, delta=0.001), lty=1, col='royalblue')

######################## predictive value of age, sex and comorbidities (C-statistic & calibration plot ##################################################################

# Fine-gray model, only death
fgr.one <- FGR(Hist(time,mortality30d) ~ age + sex + nr.comorbidities, data = covid, cause = 1)
print(fgr.one)

# C-statistic, only death
discr <- rcorrcens(formula = Surv(covid$time.corr.mort, covid$binary.mortality) ~ I(-(predictRisk(fgr.one, times = 30, newdata = covid))))
Cstat <- discr[1,1]    
SD <- discr[1,4]       
SE.Cstat <- SD/2
low <- Cstat-1.96*SE.Cstat; high <- Cstat+1.96*SE.Cstat
print(cbind(Cstat, low, high))

# predict individual risk
covid$predict <- predictRisk(fgr.one,times = 30,covid)

# Make deciles of predicted risk
covid$bins <- quantcut(covid$predict , q = 10)
print(covid$bins)
covid$decile <- as.numeric(covid$bins)
print(covid$decile)

a <- aggregate(covid$predict ~ decile, covid, FUN = mean)

# observed risk per decile, from CIF

b <- data.frame()

for (i in 1:10) {
  
  set.i <- subset(covid, decile == i)
  
  if (1 %in% set.i$mortality30d) {
    
    cuminc.object.i <- cuminc(set.i$time, set.i$mortality30d, cencode = 0)
    t <- as.data.frame(cuminc.object.i$`1 1`)
    v <-  max(which(t$time <= 30))
    x <- print(t[v,2])
    b <- rbind(b, x,row.names=NULL)
    
  } else {
    b <- rbind(b, 0,row.names=NULL)
  }
}

obs_pred <- cbind(a[,1], a[,2] , b)
names(obs_pred)[1] <- "decile"
names(obs_pred)[2] <- "predicted survival"
names(obs_pred)[3] <- "observed survival"

Predicted_many <- obs_pred$`predicted survival`
Observed_many <- obs_pred$`observed survival`

# set plot margins
par(mar=c(5.1,4.1,4.1,2.1))
dev.off()

# calibration plot with 10 groups and loess line
plot(1, type="l", xlim=c(0,1), ylim=c(0,1), xaxs="i", yaxs="i", xlab="Predicted mortality",
     ylab="Observed mortality", main=c("Mortality within 30 days"))                                      
lines(c(seq(0,1,0.1)), c(seq(0,1,0.1)), lty=2)
points(obs_pred$`predicted survival`, obs_pred$`observed survival`, col='black', pch=16)
lines(lowess(obs_pred$`predicted survival`, obs_pred$`observed survival`, iter=0, delta=0.001), lty=1, col='royalblue')

######################## predictive value of D-dimer, age, sex, comoborbidities (C-statistic & calibration plot ##################################################################

# Fine-gray model, only death
fgr.one <- FGR(Hist(time,mortality30d) ~ ddimer + age + sex + nr.comorbidities, data = covid, cause = 1)
print(fgr.one)

# C-statistic, only death
discr <- rcorrcens(formula = Surv(covid$time.corr.mort, covid$binary.mortality) ~ I(-(predictRisk(fgr.one, times = 30, newdata = covid))))
Cstat <- discr[1,1]    
SD <- discr[1,4]       
SE.Cstat <- SD/2
low <- Cstat-1.96*SE.Cstat; high <- Cstat+1.96*SE.Cstat
print(cbind(Cstat, low, high))

# predict individual risk
covid$predict <- predictRisk(fgr.one,times = 30,covid)

# Make deciles of predicted risk
covid$bins <- quantcut(covid$predict , q = 10)
print(covid$bins)
covid$decile <- as.numeric(covid$bins)
print(covid$decile)

a <- aggregate(covid$predict ~ decile, covid, FUN = mean)

# observed risk per decile, from CIF

b <- data.frame()

for (i in 1:10) {
  
  set.i <- subset(covid, decile == i)
  
  if (1 %in% set.i$mortality30d) {
    
    cuminc.object.i <- cuminc(set.i$time, set.i$mortality30d, cencode = 0)
    t <- as.data.frame(cuminc.object.i$`1 1`)
    v <-  max(which(t$time <= 30))
    x <- print(t[v,2])
    b <- rbind(b, x,row.names=NULL)
    
  } else {
    b <- rbind(b, 0,row.names=NULL)
  }
}

obs_pred <- cbind(a[,1], a[,2] , b)
names(obs_pred)[1] <- "decile"
names(obs_pred)[2] <- "predicted survival"
names(obs_pred)[3] <- "observed survival"

Predicted_many <- obs_pred$`predicted survival`
Observed_many <- obs_pred$`observed survival`

# set plot margins
par(mar=c(5.1,4.1,4.1,2.1))
dev.off()

# calibration plot with 10 groups and loess line
plot(1, type="l", xlim=c(0,1), ylim=c(0,1), xaxs="i", yaxs="i", xlab="Predicted mortality",
     ylab="Observed mortality", main=c("Mortality within 30 days"))                                      
lines(c(seq(0,1,0.1)), c(seq(0,1,0.1)), lty=2)
points(obs_pred$`predicted survival`, obs_pred$`observed survival`, col='black', pch=16)
lines(lowess(obs_pred$`predicted survival`, obs_pred$`observed survival`, iter=0, delta=0.001), lty=1, col='royalblue')


####################################### APPENDIX: cumulative incidence function per time period ####################################################################################

# make variable that indicates whether a patients was admitted before or after March 26th

sort(covid$date_hospitalization)

covid$time.period <- NA

covid$time.period[covid$date_hospitalization <= "2020-03-14"] <- 1
covid$time.period[((covid$date_hospitalization > "2020-03-14")) & (covid$date_hospitalization <= "2020-03-31")] <- 2
covid$time.period[((covid$date_hospitalization > "2020-03-31")) & (covid$date_hospitalization <= "2020-04-14")] <- 3
covid$time.period[((covid$date_hospitalization > "2020-04-14")) & (covid$date_hospitalization <= "2020-04-30")] <- 4
covid$time.period[covid$date_hospitalization > "2020-04-30"] <- 5

# cumulative incidence function, mortality/ICU admission
set.1 <- subset(covid, time.period == 1)
set.2 <- subset(covid, time.period == 2)
set.3 <- subset(covid, time.period == 3)
set.4 <- subset(covid, time.period == 4)
set.5 <- subset(covid, time.period == 5)

# number of patients in each time period
nrow(covid)
nrow(set.1)
nrow(set.2)
nrow(set.3)
nrow(set.4)
nrow(set.5)

# mortality in each time period

cuminc.object.all <- cuminc(covid$time, covid$mortality30d, cencode = 0)
cuminc.object.1 <- cuminc(set.1$time, set.1$mortality30d, cencode = 0)
cuminc.object.2 <- cuminc(set.2$time, set.2$mortality30d, cencode = 0)
cuminc.object.3 <- cuminc(set.3$time, set.3$mortality30d, cencode = 0)
cuminc.object.4 <- cuminc(set.4$time, set.4$mortality30d, cencode = 0)
cuminc.object.5 <- cuminc(set.5$time, set.5$mortality30d, cencode = 0)

ci.cif.object.all <- hildenp::cuminc_ci(covid$time, covid$mortality30d, times = 30, print_event = "all") # confidence interval, for T = 30
ci.cif.object.1 <- hildenp::cuminc_ci(set.1$time, set.1$mortality30d, times = 30, print_event = "all") # confidence interval, for T = 30
ci.cif.object.2 <- hildenp::cuminc_ci(set.2$time, set.2$mortality30d, times = 30, print_event = "all") # confidence interval, for T = 30
ci.cif.object.3 <- hildenp::cuminc_ci(set.3$time, set.3$mortality30d, times = 30, print_event = "all") # confidence interval, for T = 30
ci.cif.object.4 <- hildenp::cuminc_ci(set.4$time, set.4$mortality30d, times = 30, print_event = "all") # confidence interval, for T = 30
ci.cif.object.5 <- hildenp::cuminc_ci(set.5$time, set.5$mortality30d, times = 30, print_event = "all") # confidence interval, for T = 30

print(ci.cif.object.all)
print(ci.cif.object.1)
print(ci.cif.object.2)
print(ci.cif.object.3)
print(ci.cif.object.4)
print(ci.cif.object.5)
