# Supplementary material for: The usefulness of D-dimer as a predictive marker for mortality in patients with COVID-19 hospitalized during the first wave in Italy
Source: PLoS One. 2022 Jul 22;17(7):e0264106. doi: 10.1371/journal.pone.0264106 (PMC9307169; doi:10.1371/journal.pone.0264106)
Supplement: S1 File — (ZIP) [file pone.0264106.s003.zip › data.csv]

sex	age	clinician_defined_obesity	COPD	asthma	heart_failure	mycocardial_infarction	hypertension	diabetes_mellitus	TIA_or_stroke	atrial_fibrillation	renal_insufficiency	cancer_any_type	liver_disease	disease_dementia	connective_tissue_disorder	HIV	date_hospitalization	d_dimer	vital_status	date_of_death	date_of_discharge	date_transfer_to_ICU	transferred_to_ICU	type_of_oxygenation_at_admission	anticoagulants_during_hospitalization	date_of_first_symptoms
male	60	yes	no	no	no	no	yes	no	no	yes	no	no	no	no	no	no	March 26, 2020	NA	alive	NA	April 18, 2020	NA	no	room air	one	March 16, 2020
male	90	no	yes	no	no	no	yes	no	no	yes	no	no	no	yes	no	no	March 27, 2020	0.41999999	dead	March 31, 2020	NA	NA	no	room air	one	March 10, 2020
female	48	no	no	NA	no	no	NA	no	no	NA	no	no	no	no	no	no	March 31, 2020	NA	alive	NA	April 9, 2020	NA	no	oxygen therapy	one	March 24, 2020
male	89	no	no	no	no	yes	yes	yes	no	no	yes	no	no	no	no	no	April 7, 2020	850	dead	April 19, 2020	NA	NA	no	oxygen therapy	one	March 25, 2020
female	87	no	no	no	yes	no	yes	yes	no	no	yes	no	no	yes	no	no	April 14, 2020	1441	dead	April 15, 2020	NA	NA	no	oxygen therapy	no	April 5, 2020
female	68	yes	no	no	yes	no	yes	yes	yes	yes	no	no	no	no	yes	no	March 15, 2020	NA	dead	March 21, 2020	NA	NA	no	NA	one	March 12, 2020
male	79	no	no	no	no	no	yes	no	no	no	no	no	no	no	no	no	March 9, 2020	NA	alive	NA	March 9, 2020	NA	NA	room air	no	March 2, 2020
female	58	NA	NA	NA	NA	NA	NA	NA	NA	NA	NA	NA	NA	NA	NA	NA	NA	NA	NA	NA	NA	NA	NA	NA	NA	NA
female	82	no	yes	no	no	no	yes	no	yes	yes	no	no	no	no	no	no	March 12, 2020	NA	alive	NA	March 21, 2020	NA	no	oxygen therapy	one	February 28, 2020
male	47	no	no	no	no	no	yes	no	no	no	no	no	no	no	no	unknown	March 16, 2020	NA	alive	NA	April 6, 2020	NA	no	room air	no	March 5, 2020
male	85	no	no	no	no	no	yes	no	no	no	no	no	no	no	no	no	June 19, 2020	NA	dead	July 5, 2020	NA	NA	no	oxygen therapy	one	June 15, 2020
male	92	no	yes	no	no	no	no	yes	yes	no	no	no	no	no	no	no	March 19, 2020	NA	alive	NA	April 6, 2020	NA	no	room air	one	March 16, 2020
male	53	no	no	no	no	no	yes	no	no	no	yes	yes	no	no	no	no	March 24, 2020	796	alive	NA	April 9, 2020	April 9, 2020	yes	oxygen therapy	one	March 17, 2020
female	39	no	no	NA	no	no	NA	no	no	NA	no	no	no	no	no	no	April 11, 2020	1558	alive	NA	April 12, 2020	April 12, 2020	yes	oxygen therapy	one	April 6, 2020
male	57	no	no	no	no	no	no	no	no	no	no	yes	no	no	no	unknown	March 27, 2020	538	alive	NA	May 6, 2020	NA	no	oxygen therapy	one	March 19, 2020
male	44	no	no	no	no	no	no	no	no	no	no	no	no	no	no	AIDS	March 15, 2020	339	alive	NA	April 6, 2020	NA	no	room air	two	March 8, 2020
female	65	no	no	no	no	no	yes	no	no	no	no	no	no	no	yes	no	March 19, 2020	NA	alive	NA	March 26, 2020	NA	no	room air	no	March 15, 2020
female	84	no	no	no	no	no	yes	no	no	no	no	no	no	yes	no	no	March 26, 2020	26086	dead	March 28, 2020	NA	NA	no	oxygen therapy	one	March 22, 2020
female	66	no	no	no	no	yes	no	yes	no	no	yes	no	no	no	no	no	September 18, 2020	586	dead	October 2, 2020	NA	NA	no	room air	one	September 3, 2020
male	51	no	no	no	no	no	yes	no	no	no	no	no	no	no	no	no	April 1, 2020	780	alive	NA	April 7, 2020	NA	no	oxygen therapy	one	March 21, 2020
female	80	no	no	no	no	no	yes	no	no	no	yes	no	no	no	no	no	April 4, 2020	4.96	alive	NA	April 20, 2020	NA	no	room air	one	March 30, 2020
male	69	no	no	NA	no	no	NA	no	no	NA	no	no	no	no	no	no	March 12, 2020	1058	alive	NA	June 4, 2020	March 15, 2020	yes	oxygen therapy	no	March 6, 2020
female	60	no	no	NA	no	no	NA	no	no	NA	no	no	no	no	no	no	April 14, 2020	NA	alive	NA	April 28, 2020	NA	no	oxygen therapy	one	April 11, 2020
male	27	no	no	yes	no	no	no	no	no	no	no	no	no	no	no	no	February 29, 2020	NA	alive	NA	February 29, 2020	NA	NA	room air	no	February 28, 2020
male	49	no	no	no	no	yes	no	yes	no	no	no	no	no	yes	no	no	April 1, 2020	3738	dead	April 2, 2020	NA	NA	no	oxygen therapy	no	March 29, 2020
male	56	no	no	NA	no	no	NA	no	no	NA	no	no	no	no	no	no	March 25, 2020	652	alive	NA	April 1, 2020	NA	no	oxygen therapy	no	March 13, 2020
male	56	no	no	no	no	yes	yes	yes	no	no	no	no	no	no	no	unknown	March 14, 2020	629	alive	NA	March 30, 2020	NA	no	oxygen therapy	no	February 15, 2020
male	89	NA	yes	no	no	no	yes	no	no	no	no	no	no	yes	yes	unknown	March 16, 2020	NA	alive	NA	April 2, 2020	NA	no	oxygen therapy	two	March 1, 2020
male	61	no	no	no	no	no	no	yes	no	no	no	no	yes	no	no	no	March 14, 2020	916	alive	NA	March 23, 2020	NA	no	oxygen therapy	no	March 3, 2020
female	92	no	no	no	no	no	yes	no	no	no	no	no	no	no	no	no	April 2, 2020	2173	dead	April 7, 2020	NA	NA	no	oxygen therapy	one	March 26, 2020
male	38	no	no	NA	no	no	NA	no	no	NA	no	no	no	no	no	unknown	March 7, 2020	NA	alive	NA	March 9, 2020	NA	NA	room air	no	February 7, 2020
female	57	no	no	yes	no	no	no	no	no	no	no	no	no	no	no	no	March 16, 2020	NA	alive	NA	March 25, 2020	NA	no	oxygen therapy	no	March 14, 2020
female	71	no	no	no	no	no	yes	no	no	no	no	no	no	no	no	no	March 21, 2020	930	dead	April 10, 2020	NA	March 22, 2020	yes	oxygen therapy	one	March 12, 2020
male	64	no	no	NA	no	no	NA	no	no	NA	no	no	no	no	no	no	April 14, 2020	2229	alive	NA	April 30, 2020	NA	no	NA	two	March 3, 2020
male	72	no	no	no	no	no	yes	no	no	no	no	no	no	no	no	unknown	March 22, 2020	NA	alive	NA	March 28, 2020	March 28, 2020	yes	oxygen therapy	one	March 12, 2020
female	82	no	no	no	no	no	no	no	no	no	no	no	no	yes	no	no	April 12, 2020	NA	alive	NA	May 8, 2020	NA	no	room air	one	NA
female	88	no	no	no	NA	no	no	no	no	yes	no	no	no	yes	no	no	April 24, 2020	NA	alive	NA	May 10, 2020	NA	no	room air	one	NA
male	54	no	no	NA	no	no	NA	no	no	NA	no	no	no	no	no	no	April 13, 2020	297	alive	NA	May 4, 2020	NA	no	oxygen therapy	no	March 14, 2020
female	63	yes	no	no	no	no	yes	no	no	no	no	no	no	no	no	no	March 20, 2020	0.68000001	alive	NA	April 15, 2020	NA	no	oxygen therapy	one	March 10, 2020
female	86	NA	no	no	no	no	yes	no	no	no	yes	no	no	no	no	no	April 27, 2020	0.77999997	alive	NA	April 28, 2020	NA	no	oxygen therapy	one	NA
female	60	no	no	yes	no	no	yes	no	no	no	no	no	no	no	no	no	April 2, 2020	451	alive	NA	April 6, 2020	NA	no	room air	one	March 15, 2020
male	34	no	no	yes	no	no	no	no	no	no	no	no	no	no	no	no	February 26, 2020	NA	alive	NA	March 1, 2020	February 26, 2020	yes	oxygen therapy	NA	NA
male	83	no	yes	yes	yes	yes	yes	no	yes	no	yes	no	no	yes	no	unknown	March 19, 2020	NA	alive	NA	March 28, 2020	NA	no	oxygen therapy	one	March 16, 2020
male	58	no	no	no	no	no	yes	no	no	yes	no	no	no	no	no	AIDS	March 19, 2020	452	alive	NA	April 17, 2020	NA	no	oxygen therapy	one	March 3, 2020
female	31	no	no	yes	no	no	no	no	no	no	no	no	no	no	no	no	March 6, 2020	NA	alive	NA	March 6, 2020	NA	no	room air	no	February 26, 2020
NA	NA	NA	NA	NA	NA	NA	NA	NA	NA	NA	NA	NA	NA	NA	NA	NA	NA	NA	NA	NA	NA	NA	NA	NA	NA	NA
male	45	NA	NA	NA	NA	NA	NA	NA	NA	NA	NA	NA	NA	NA	NA	NA	NA	NA	NA	NA	NA	NA	NA	NA	NA	NA
female	68	no	no	NA	no	no	NA	no	no	NA	no	no	no	no	no	no	September 12, 2020	539	alive	NA	September 21, 2020	NA	no	room air	one	September 9, 2020
female	63	no	yes	no	no	no	no	yes	no	no	no	no	no	no	no	no	March 18, 2020	NA	alive	NA	March 30, 2020	NA	no	oxygen therapy	one	March 16, 2020
female	65	yes	no	no	no	no	no	no	no	no	no	no	no	no	no	no	March 22, 2020	NA	alive	NA	March 25, 2020	NA	unknown	oxygen therapy	one	March 19, 2020
male	73	no	no	no	no	no	yes	no	no	no	no	no	no	no	no	no	March 25, 2020	NA	alive	NA	April 20, 2020	NA	no	oxygen therapy	one	March 15, 2020
female	63	yes	no	no	no	no	no	yes	no	no	no	no	no	no	no	HIV	March 23, 2020	1007	alive	NA	May 3, 2020	NA	no	oxygen therapy	one	March 13, 2020
male	81	no	no	yes	no	no	no	no	no	no	no	no	yes	no	no	no	April 14, 2020	NA	alive	NA	April 28, 2020	NA	NA	oxygen therapy	NA	April 11, 2020
male	85	no	no	NA	no	no	NA	no	no	NA	no	no	no	no	no	no	March 30, 2020	NA	alive	NA	March 31, 2020	NA	no	room air	NA	March 20, 2020
male	66	no	no	no	no	no	no	yes	no	no	no	no	no	no	no	no	May 5, 2020	324	alive	NA	May 23, 2020	NA	no	oxygen therapy	one	April 30, 2020
female	45	no	no	NA	no	no	NA	no	no	NA	no	no	no	no	no	no	March 26, 2020	5868	alive	NA	April 8, 2020	NA	no	oxygen therapy	one	March 16, 2020
male	62	yes	no	no	no	no	yes	no	no	no	no	no	no	no	no	unknown	March 29, 2020	NA	alive	NA	April 30, 2020	NA	no	oxygen therapy	one	March 27, 2020
female	69	no	no	NA	no	no	NA	no	no	NA	no	no	no	no	no	no	April 1, 2020	1477	alive	NA	April 22, 2020	NA	no	room air	one	March 20, 2020
female	77	no	no	no	no	no	yes	yes	no	no	no	no	no	no	no	no	March 16, 2020	1271	alive	NA	April 14, 2020	NA	no	oxygen therapy	one	March 2, 2020
male	78	no	no	no	yes	yes	no	no	no	yes	no	no	no	no	no	no	April 29, 2020	NA	dead	May 23, 2020	NA	NA	no	room air	one	April 27, 2020
male	45	no	no	no	no	no	no	no	no	no	no	yes	yes	no	no	no	April 12, 2020	NA	dead	April 29, 2020	NA	NA	no	room air	no	NA
male	60	no	no	no	no	no	yes	no	no	no	yes	no	no	no	no	no	April 26, 2020	1538	alive	NA	May 12, 2020	NA	no	oxygen therapy	two	March 19, 2020
female	66	no	no	no	no	no	no	no	no	no	no	no	no	no	no	unknown	March 2, 2020	NA	alive	NA	March 2, 2020	NA	no	room air	no	February 29, 2020
male	64	no	no	no	no	yes	no	yes	no	yes	yes	no	no	yes	no	unknown	April 5, 2020	NA	alive	NA	April 29, 2020	NA	no	room air	two	April 4, 2020
male	59	no	no	no	no	no	yes	yes	no	no	no	no	yes	no	no	unknown	March 10, 2020	NA	alive	NA	March 10, 2020	NA	NA	room air	no	March 7, 2020
female	63	no	no	no	no	no	yes	no	no	no	no	no	no	no	no	no	June 15, 2020	909	alive	NA	July 14, 2020	NA	no	oxygen therapy	one	June 12, 2020
male	53	no	no	NA	no	no	NA	no	no	NA	no	no	no	no	no	no	April 16, 2020	704	alive	NA	May 13, 2020	April 19, 2020	yes	oxygen therapy	one	April 9, 2020
male	52	no	no	NA	no	no	NA	no	no	NA	no	no	no	no	no	no	April 30, 2020	1431	alive	NA	June 15, 2020	NA	no	oxygen therapy	one	March 1, 2020
female	61	no	yes	no	no	yes	yes	no	no	no	yes	no	yes	no	no	no	April 8, 2020	4400	dead	April 15, 2020	NA	NA	no	oxygen therapy	no	NA
female	91	no	yes	no	no	no	no	no	no	no	no	no	no	no	no	no	March 28, 2020	NA	dead	April 8, 2020	NA	NA	no	oxygen therapy	one	March 22, 2020
male	64	no	no	NA	no	no	NA	no	no	NA	no	no	no	no	no	no	April 20, 2020	202	alive	NA	May 12, 2020	NA	no	oxygen therapy	two	April 14, 2020
female	50	no	no	NA	no	no	NA	no	no	NA	no	no	no	no	no	no	March 12, 2020	461	alive	NA	March 22, 2020	NA	no	room air	no	March 3, 2020
male	60	no	no	no	no	no	yes	yes	no	no	no	no	no	no	no	unknown	March 12, 2020	NA	alive	NA	March 12, 2020	NA	no	room air	no	March 2, 2020
male	65	no	no	no	no	no	yes	yes	no	no	yes	no	no	no	no	no	March 28, 2020	2150	dead	April 5, 2020	NA	NA	no	room air	one	March 28, 2020
female	64	no	no	no	no	no	yes	no	no	no	no	no	no	no	no	no	March 17, 2020	NA	alive	NA	March 28, 2020	NA	no	room air	unknown	March 7, 2020
male	65	no	no	NA	no	no	NA	no	no	NA	no	no	no	no	no	no	March 19, 2020	935	alive	NA	March 27, 2020	NA	no	oxygen therapy	no	March 18, 2020
male	56	NA	NA	NA	NA	NA	NA	NA	NA	NA	NA	NA	NA	NA	NA	NA	NA	NA	NA	NA	NA	NA	NA	NA	NA	NA
female	68	yes	no	no	no	no	yes	no	no	no	no	no	no	no	no	no	April 9, 2020	551	alive	NA	April 25, 2020	NA	no	oxygen therapy	one	March 9, 2020
female	50	yes	no	no	no	no	yes	no	no	no	no	no	no	no	no	no	March 13, 2020	NA	alive	NA	March 26, 2020	NA	no	oxygen therapy	two	March 2, 2020
male	83	no	no	no	NA	no	yes	no	no	yes	no	no	no	yes	no	no	April 5, 2020	NA	alive	NA	April 13, 2020	NA	no	room air	no	NA
female	49	no	no	no	no	no	no	no	no	no	no	no	no	no	no	no	March 26, 2020	2060	alive	NA	April 3, 2020	NA	no	room air	no	March 26, 2020
male	55	no	no	no	no	yes	yes	yes	no	no	no	yes	yes	no	no	no	March 13, 2020	1379	alive	NA	March 23, 2020	NA	no	oxygen therapy	one	March 5, 2020
male	47	no	no	NA	no	no	NA	no	no	NA	no	no	no	no	no	no	March 16, 2020	898	alive	NA	March 28, 2020	NA	no	oxygen therapy	one	March 11, 2020
male	47	yes	no	no	no	no	yes	yes	no	no	no	no	no	no	no	no	March 15, 2020	764	alive	NA	March 30, 2020	NA	no	oxygen therapy	one	March 13, 2020
male	76	no	yes	no	no	no	no	yes	no	no	no	no	yes	yes	no	no	March 8, 2020	NA	dead	March 13, 2020	NA	NA	no	oxygen therapy	one	NA
male	62	no	no	no	no	no	no	no	no	no	no	no	yes	no	no	no	March 14, 2020	NA	alive	NA	April 9, 2020	NA	no	oxygen therapy	one	March 8, 2020
female	78	no	no	no	no	no	no	no	no	no	no	no	no	yes	no	no	May 23, 2020	NA	dead	May 26, 2020	NA	NA	no	oxygen therapy	one	May 20, 2020
male	69	NA	no	no	no	no	yes	no	no	no	no	no	no	no	no	no	March 24, 2020	NA	alive	NA	April 15, 2020	NA	no	room air	unknown	NA
male	63	no	no	NA	no	no	NA	no	no	NA	no	no	no	no	no	no	March 20, 2020	NA	alive	NA	March 25, 2020	NA	no	room air	no	March 10, 2020
male	71	yes	no	no	no	no	yes	no	no	no	NA	no	NA	no	no	unknown	March 25, 2020	NA	dead	April 18, 2020	NA	March 25, 2020	yes	oxygen therapy	one	February 20, 2020
male	46	no	no	NA	no	no	NA	no	no	NA	no	no	no	no	no	no	April 6, 2020	1977	alive	NA	April 18, 2020	NA	no	oxygen therapy	two	March 12, 2020
female	82	no	no	no	no	no	yes	no	no	no	no	no	no	no	no	no	March 23, 2020	2490	alive	NA	April 16, 2020	NA	no	oxygen therapy	one	March 16, 2020
male	79	no	yes	no	no	no	no	no	no	no	no	yes	no	no	no	no	March 24, 2020	NA	dead	April 5, 2020	NA	NA	no	oxygen therapy	one	March 14, 2020
female	55	no	no	no	no	no	no	no	no	no	no	yes	no	no	no	no	April 7, 2020	1317	alive	NA	April 17, 2020	NA	no	oxygen therapy	one	March 31, 2020
male	73	NA	NA	NA	NA	NA	NA	NA	NA	NA	NA	NA	NA	NA	NA	unknown	March 13, 2020	NA	dead	March 29, 2020	NA	March 14, 2020	yes	oxygen therapy	NA	March 1, 2020
male	72	no	no	no	no	no	no	no	no	no	no	no	no	no	yes	unknown	March 22, 2020	15577	dead	April 3, 2020	NA	March 22, 2020	yes	oxygen therapy	one	March 10, 2020
male	75	no	no	no	yes	no	no	no	yes	no	no	no	no	yes	no	no	March 19, 2020	5056	dead	April 10, 2020	NA	NA	no	room air	two	March 5, 2020
male	69	no	no	no	no	yes	yes	yes	no	no	no	no	no	no	no	no	March 18, 2020	7026	alive	NA	March 25, 2020	NA	no	oxygen therapy	no	February 17, 2020
male	49	no	no	no	no	no	yes	no	no	no	no	no	no	no	no	no	March 14, 2020	792	alive	NA	March 25, 2020	NA	no	oxygen therapy	one	March 6, 2020
male	59	no	no	NA	no	no	NA	no	no	NA	no	no	no	no	no	HIV	March 21, 2020	967	dead	April 17, 2020	NA	April 3, 2020	yes	room air	one	March 5, 2020
male	71	no	no	NA	no	no	NA	no	no	NA	no	no	no	no	no	no	April 20, 2020	7448	alive	NA	May 1, 2020	NA	no	room air	no	April 14, 2020
male	64	yes	no	no	no	yes	yes	yes	no	no	yes	no	no	no	no	no	March 23, 2020	7436	alive	NA	April 29, 2020	NA	no	NA	one	March 17, 2020
female	78	no	no	no	no	no	yes	no	no	no	no	no	no	no	no	unknown	March 27, 2020	NA	alive	NA	April 8, 2020	NA	no	room air	one	March 6, 2020
male	87	no	no	no	no	no	yes	no	no	yes	no	no	no	no	no	no	April 16, 2020	441	alive	NA	May 19, 2020	NA	no	oxygen therapy	one	April 7, 2020
female	78	no	no	no	no	no	yes	yes	no	no	no	no	no	no	no	no	March 31, 2020	4381	alive	NA	April 7, 2020	NA	no	room air	one	NA
male	59	yes	no	no	no	no	yes	no	no	no	no	no	no	no	no	unknown	March 27, 2020	NA	alive	NA	April 8, 2020	NA	no	oxygen therapy	one	March 21, 2020
female	38	no	no	yes	no	no	no	no	no	no	no	no	no	no	no	no	March 31, 2020	256	alive	NA	April 3, 2020	NA	no	oxygen therapy	one	March 25, 2020
male	72	no	no	no	no	no	yes	no	no	no	no	no	no	no	no	unknown	March 23, 2020	1754	dead	March 28, 2020	NA	NA	no	oxygen therapy	one	March 18, 2020
male	76	no	no	no	no	no	no	no	no	no	no	no	no	no	no	no	March 16, 2020	NA	alive	NA	March 23, 2020	NA	NA	oxygen therapy	NA	March 7, 2020
male	51	no	no	no	no	no	no	no	no	no	no	no	no	no	no	unknown	March 7, 2020	NA	alive	NA	March 25, 2020	NA	no	room air	no	March 5, 2020
male	75	no	no	yes	no	no	no	no	no	no	no	yes	no	no	no	no	March 12, 2020	NA	alive	NA	March 20, 2020	NA	no	room air	no	March 12, 2020
male	67	no	yes	no	yes	yes	yes	no	no	no	no	yes	no	no	no	no	April 2, 2020	2345	alive	NA	May 5, 2020	NA	no	oxygen therapy	one	April 1, 2020
male	55	NA	yes	no	no	no	no	no	no	no	no	no	no	no	no	no	April 3, 2020	NA	alive	NA	April 9, 2020	NA	no	room air	one	March 30, 2020
male	85	NA	NA	NA	NA	NA	NA	NA	NA	NA	NA	NA	NA	NA	NA	NA	NA	NA	NA	NA	NA	NA	NA	NA	NA	NA
male	63	no	no	NA	no	no	NA	no	no	NA	no	no	no	no	no	no	March 29, 2020	NA	alive	NA	April 15, 2020	NA	no	oxygen therapy	one	March 22, 2020
female	78	no	yes	no	no	no	no	no	no	no	no	no	no	yes	no	no	April 13, 2020	1747	alive	NA	April 17, 2020	NA	no	room air	one	April 3, 2020
male	52	no	no	no	no	no	no	no	no	no	no	no	no	no	no	unknown	March 26, 2020	1241	alive	NA	April 8, 2020	NA	no	oxygen therapy	one	March 15, 2020
male	53	no	no	NA	no	no	NA	no	no	NA	no	no	no	no	no	unknown	March 18, 2020	NA	alive	NA	April 8, 2020	NA	no	oxygen therapy	no	March 6, 2020
male	84	no	no	no	no	no	yes	yes	no	no	no	no	no	no	no	no	April 1, 2020	NA	dead	April 6, 2020	NA	NA	no	oxygen therapy	one	March 28, 2020
female	72	no	no	no	no	no	yes	yes	yes	no	no	yes	no	no	yes	no	April 2, 2020	981	dead	April 9, 2020	NA	NA	no	room air	one	April 1, 2020
male	65	no	no	no	no	no	no	no	no	no	no	no	no	no	no	no	March 26, 2020	1335	alive	NA	April 8, 2020	NA	no	oxygen therapy	one	March 10, 2020
female	80	yes	no	no	no	no	yes	yes	no	no	no	no	no	no	no	no	March 21, 2020	NA	alive	NA	April 7, 2020	NA	no	oxygen therapy	one	March 11, 2020
male	45	no	no	no	no	no	yes	no	no	no	no	no	no	no	no	no	March 11, 2020	641	alive	NA	April 20, 2020	March 15, 2020	yes	oxygen therapy	one	March 3, 2020
female	32	no	no	no	no	no	no	no	no	no	no	no	no	no	no	no	March 3, 2020	NA	dead	March 16, 2020	NA	NA	no	room air	no	NA
male	75	no	no	no	no	yes	yes	yes	no	no	no	yes	no	no	no	no	April 13, 2020	6792	alive	NA	April 23, 2020	NA	no	room air	one	NA
male	84	no	no	no	no	no	yes	no	no	no	yes	no	no	no	no	no	April 2, 2020	NA	alive	NA	April 21, 2020	NA	no	oxygen therapy	one	March 13, 2020
male	86	no	yes	no	no	yes	no	no	no	no	no	no	no	no	no	no	April 10, 2020	NA	alive	NA	April 28, 2020	NA	no	oxygen therapy	one	April 1, 2020
male	46	no	no	yes	no	no	yes	no	no	no	no	no	no	no	no	unknown	March 19, 2020	585	alive	NA	April 3, 2020	NA	no	oxygen therapy	no	March 8, 2020
male	55	no	no	NA	no	no	NA	no	no	NA	no	no	no	no	no	no	March 7, 2020	5711	alive	NA	April 9, 2020	NA	no	oxygen therapy	one	February 28, 2020
female	72	no	no	no	no	no	no	no	no	no	no	no	no	no	no	no	March 30, 2020	719	alive	NA	May 21, 2020	April 2, 2020	yes	oxygen therapy	one	March 24, 2020
male	65	no	no	no	no	no	yes	no	no	no	no	no	no	no	no	no	March 27, 2020	1609	alive	NA	March 28, 2020	NA	no	oxygen therapy	one	March 11, 2020
female	53	yes	no	no	no	no	yes	no	no	yes	no	no	no	no	no	no	March 20, 2020	3351	alive	NA	April 16, 2020	NA	no	room air	no	March 17, 2020
male	78	no	no	no	no	no	yes	no	yes	no	no	no	no	no	no	no	March 23, 2020	NA	dead	March 30, 2020	NA	NA	no	oxygen therapy	one	March 18, 2020
male	65	no	no	no	no	no	yes	no	no	no	no	no	no	no	no	no	March 11, 2020	NA	alive	NA	March 28, 2020	NA	no	oxygen therapy	no	March 1, 2020
male	52	no	no	no	no	no	yes	no	no	no	no	no	no	no	no	no	June 29, 2020	687	alive	NA	July 12, 2020	NA	no	room air	one	June 25, 2020
male	59	no	no	NA	no	no	NA	no	no	NA	no	no	no	no	no	no	March 27, 2020	682	alive	NA	April 2, 2020	April 2, 2020	yes	oxygen therapy	one	March 16, 2020
male	71	no	no	yes	no	no	yes	no	no	no	no	no	no	no	no	no	March 18, 2020	NA	alive	NA	April 6, 2020	NA	no	room air	one	March 13, 2020
male	50	no	no	NA	no	no	NA	no	no	NA	no	no	no	no	no	unknown	March 10, 2020	NA	alive	NA	March 11, 2020	NA	no	room air	no	March 6, 2020
male	78	no	yes	no	yes	yes	no	yes	yes	yes	yes	no	no	no	no	no	May 10, 2020	NA	dead	May 20, 2020	NA	NA	no	room air	one	May 9, 2020
male	50	no	no	NA	no	no	NA	no	no	NA	no	no	no	no	no	no	March 15, 2020	523	alive	NA	March 31, 2020	NA	no	oxygen therapy	one	March 9, 2020
male	75	no	no	no	no	no	yes	no	no	no	no	no	no	no	no	no	April 28, 2020	NA	alive	NA	May 18, 2020	NA	no	room air	one	April 13, 2020
male	84	no	no	no	no	yes	no	no	no	no	no	no	no	yes	no	no	May 5, 2020	753	dead	June 8, 2020	NA	NA	no	room air	one	April 7, 2020
male	39	yes	no	no	no	no	no	no	no	no	no	no	yes	no	no	no	March 17, 2020	NA	alive	NA	April 30, 2020	March 21, 2020	yes	room air	one	March 11, 2020
male	59	no	no	NA	no	no	NA	no	no	NA	no	no	no	no	no	no	March 16, 2020	NA	alive	NA	April 14, 2020	NA	NA	NA	NA	NA
female	64	no	no	no	no	no	no	yes	no	no	no	no	no	no	no	no	March 11, 2020	NA	alive	NA	March 31, 2020	NA	no	oxygen therapy	one	February 29, 2020
male	71	no	no	no	no	no	no	no	no	no	no	yes	no	yes	no	no	May 8, 2020	NA	alive	NA	July 3, 2020	NA	no	oxygen therapy	one	May 7, 2020
male	43	no	no	NA	no	no	NA	no	no	NA	no	no	no	no	no	unknown	March 12, 2020	NA	alive	NA	March 12, 2020	NA	no	room air	no	March 5, 2020
male	71	no	no	NA	no	no	NA	no	no	NA	no	no	no	no	no	no	March 17, 2020	NA	alive	NA	April 8, 2020	NA	no	NA	one	NA
male	57	no	no	NA	no	no	NA	no	no	NA	no	no	no	no	no	no	March 24, 2020	663	alive	NA	April 14, 2020	NA	no	room air	one	March 16, 2020
female	59	no	no	NA	no	no	NA	no	no	NA	no	no	no	no	no	no	March 25, 2020	NA	alive	NA	April 11, 2020	NA	no	room air	no	March 18, 2020
female	69	yes	yes	no	no	yes	yes	yes	no	yes	no	no	no	no	no	no	March 20, 2020	NA	dead	March 23, 2020	NA	NA	no	oxygen therapy	one	March 13, 2020
male	51	no	no	NA	no	no	NA	no	no	NA	no	no	no	no	no	unknown	April 4, 2020	NA	alive	NA	April 15, 2020	NA	no	oxygen therapy	one	March 29, 2020
female	53	no	no	NA	no	no	NA	no	no	NA	no	no	no	no	no	no	April 2, 2020	522	alive	NA	April 13, 2020	NA	no	oxygen therapy	one	March 27, 2020
female	55	no	no	no	yes	no	yes	no	no	no	no	no	no	no	no	no	March 18, 2020	1158	alive	NA	April 3, 2020	NA	no	oxygen therapy	one	March 17, 2020
male	31	no	no	no	yes	no	no	yes	no	no	no	no	no	no	no	no	March 14, 2020	461	alive	NA	March 21, 2020	NA	no	room air	no	February 26, 2020
male	76	no	no	NA	no	no	NA	no	no	NA	no	no	no	no	no	no	April 6, 2020	709	alive	NA	April 22, 2020	NA	no	oxygen therapy	one	March 15, 2020
female	35	no	no	NA	no	no	NA	no	no	NA	no	no	no	no	no	no	March 14, 2020	NA	alive	NA	March 14, 2020	NA	no	room air	no	March 9, 2020
male	78	no	yes	no	yes	no	yes	yes	no	no	no	yes	no	no	no	no	April 27, 2020	1384	dead	May 1, 2020	NA	NA	no	oxygen therapy	two	April 25, 2020
male	54	no	no	NA	no	no	NA	no	no	NA	no	no	no	no	no	no	April 11, 2020	NA	alive	NA	April 16, 2020	NA	no	oxygen therapy	one	April 1, 2020
male	86	no	no	no	no	no	no	no	no	no	no	no	no	yes	no	no	March 15, 2020	955	dead	March 18, 2020	NA	NA	no	oxygen therapy	no	March 11, 2020
male	40	no	no	NA	no	no	NA	no	no	NA	no	no	no	no	no	no	August 24, 2020	NA	alive	NA	September 4, 2020	NA	no	room air	one	August 22, 2020
female	49	NA	NA	NA	NA	NA	NA	NA	NA	NA	NA	NA	NA	NA	NA	NA	NA	NA	NA	NA	NA	NA	NA	NA	NA	NA
male	32	no	no	NA	no	no	NA	no	no	NA	no	no	no	no	no	no	March 18, 2020	NA	alive	NA	April 3, 2020	NA	no	room air	one	NA
male	49	no	no	no	no	no	no	no	no	no	no	no	no	no	no	no	March 23, 2020	NA	alive	NA	March 30, 2020	NA	no	oxygen therapy	one	March 8, 2020
male	86	no	no	no	no	no	yes	no	yes	no	no	no	no	yes	no	no	March 26, 2020	2558	alive	NA	March 31, 2020	NA	no	oxygen therapy	one	March 26, 2020
male	76	no	no	yes	no	no	yes	no	no	no	no	no	no	no	no	no	March 24, 2020	101827	alive	NA	April 17, 2020	NA	no	oxygen therapy	one	March 12, 2020
male	74	no	no	no	no	no	yes	yes	no	no	no	no	no	no	no	no	March 31, 2020	259	alive	NA	April 22, 2020	NA	NA	oxygen therapy	one	March 25, 2020
male	76	no	no	NA	no	no	NA	no	no	NA	no	no	no	no	no	no	April 4, 2020	NA	alive	NA	April 21, 2020	NA	no	oxygen therapy	one	April 3, 2020
male	38	no	no	NA	no	no	NA	no	no	NA	no	no	no	no	no	no	March 16, 2020	584	alive	NA	April 8, 2020	NA	no	oxygen therapy	one	March 11, 2020
male	50	no	no	no	no	no	no	no	no	no	no	no	no	no	no	unknown	April 12, 2020	NA	alive	NA	May 4, 2020	NA	no	oxygen therapy	one	April 4, 2020
male	66	no	no	no	no	no	yes	no	no	no	no	no	no	no	no	no	March 28, 2020	457	alive	NA	March 28, 2020	NA	no	room air	no	NA
male	62	no	no	NA	no	no	NA	no	no	NA	no	no	no	no	no	unknown	March 25, 2020	NA	alive	NA	April 6, 2020	NA	no	oxygen therapy	one	March 18, 2020
female	76	yes	no	no	no	no	yes	yes	no	no	no	no	no	no	no	no	March 26, 2020	NA	alive	NA	June 29, 2020	NA	NA	oxygen therapy	one	March 20, 2020
female	88	no	no	no	no	no	yes	no	no	yes	no	no	no	no	no	unknown	April 9, 2020	NA	alive	NA	July 20, 2020	NA	NA	oxygen therapy	NA	April 1, 2020
female	38	yes	no	no	no	no	no	no	no	no	no	no	no	no	no	unknown	March 19, 2020	NA	alive	NA	March 19, 2020	NA	no	room air	no	March 16, 2020
male	51	no	no	NA	no	no	NA	no	no	NA	no	no	no	no	no	no	March 19, 2020	NA	alive	NA	March 28, 2020	NA	no	oxygen therapy	NA	March 9, 2020
female	49	no	no	NA	no	no	NA	no	no	NA	no	no	no	no	no	no	April 7, 2020	4009	alive	NA	April 15, 2020	NA	no	oxygen therapy	one	March 12, 2020
female	63	no	no	no	no	no	yes	yes	no	no	no	no	no	no	no	no	March 10, 2020	7291	dead	March 26, 2020	NA	March 21, 2020	yes	room air	one	March 5, 2020
female	84	no	no	NA	no	no	NA	no	no	NA	no	no	no	no	no	no	March 17, 2020	12525	alive	NA	April 7, 2020	NA	no	oxygen therapy	one	March 12, 2020
male	35	no	no	NA	no	no	NA	no	no	NA	no	no	no	no	no	no	September 20, 2020	203	alive	NA	September 22, 2020	NA	no	room air	no	NA
female	47	no	no	NA	no	no	NA	no	no	NA	no	no	no	no	no	no	March 10, 2020	NA	alive	NA	March 18, 2020	NA	no	oxygen therapy	no	March 4, 2020
male	71	no	yes	yes	no	no	no	no	no	no	no	no	no	no	no	no	March 23, 2020	6276	alive	NA	April 3, 2020	NA	no	oxygen therapy	one	March 19, 2020
male	84	no	no	no	no	no	no	yes	no	no	no	no	no	no	no	no	May 2, 2020	NA	alive	NA	May 5, 2020	NA	no	room air	one	April 12, 2020
male	34	NA	NA	NA	NA	NA	NA	NA	NA	NA	NA	NA	NA	NA	NA	NA	April 7, 2020	NA	NA	NA	NA	NA	NA	NA	NA	NA
female	89	yes	yes	no	no	no	no	no	no	yes	no	no	no	yes	no	no	May 1, 2020	NA	dead	May 7, 2020	NA	NA	no	oxygen therapy	one	April 26, 2020
male	47	no	no	no	no	no	yes	yes	no	no	yes	no	yes	no	no	no	March 13, 2020	223	alive	NA	March 25, 2020	NA	no	room air	one	March 10, 2020
male	68	yes	no	no	no	yes	yes	no	no	no	yes	no	no	no	no	no	April 9, 2020	2364	alive	NA	April 28, 2020	NA	no	oxygen therapy	one	March 13, 2020
male	60	NA	NA	NA	NA	NA	NA	NA	NA	NA	NA	NA	NA	NA	NA	no	March 19, 2020	NA	alive	NA	April 12, 2020	March 20, 2020	yes	oxygen therapy	one	March 3, 2020
female	78	no	no	no	no	no	yes	no	no	no	no	no	no	no	no	no	March 12, 2020	NA	alive	NA	March 24, 2020	NA	no	room air	no	March 5, 2020
male	46	yes	no	no	no	no	yes	yes	no	no	no	no	no	no	no	no	April 5, 2020	790	alive	NA	April 8, 2020	April 8, 2020	yes	oxygen therapy	one	March 28, 2020
male	49	no	no	NA	no	no	NA	no	no	NA	no	no	no	no	no	no	March 21, 2020	539	alive	NA	March 31, 2020	NA	no	oxygen therapy	no	March 13, 2020
male	73	no	no	no	no	yes	no	yes	no	yes	no	no	no	no	no	no	March 24, 2020	719	alive	NA	May 7, 2020	NA	no	oxygen therapy	one	March 19, 2020
male	55	no	no	NA	no	no	NA	no	no	NA	no	no	no	no	no	no	March 16, 2020	593	alive	NA	March 21, 2020	NA	no	room air	no	March 8, 2020
female	74	no	no	no	no	no	yes	no	no	no	no	no	no	no	no	no	March 21, 2020	NA	alive	NA	April 15, 2020	NA	no	oxygen therapy	one	March 14, 2020
male	61	NA	NA	NA	NA	NA	NA	NA	NA	NA	NA	NA	NA	NA	NA	no	March 22, 2020	NA	alive	NA	April 11, 2020	NA	no	NA	unknown	March 16, 2020
female	85	no	no	no	no	no	yes	no	no	no	no	no	no	yes	no	no	March 26, 2020	5049	alive	NA	April 9, 2020	NA	no	oxygen therapy	no	March 10, 2020
male	73	yes	no	no	no	no	yes	yes	no	no	no	no	no	no	no	no	March 19, 2020	717	dead	March 23, 2020	NA	NA	no	oxygen therapy	one	March 15, 2020
male	56	no	no	NA	no	no	NA	no	no	NA	no	no	no	no	no	no	March 14, 2020	1213	alive	NA	March 26, 2020	NA	no	oxygen therapy	one	March 6, 2020
male	45	no	no	NA	no	no	NA	no	no	NA	no	no	no	no	no	no	March 20, 2020	1091	alive	NA	March 27, 2020	NA	no	room air	one	March 18, 2020
male	67	NA	NA	NA	NA	NA	NA	NA	NA	NA	NA	NA	NA	NA	NA	NA	NA	NA	NA	NA	NA	NA	NA	NA	NA	NA
male	52	no	no	NA	no	no	NA	no	no	NA	no	no	no	no	no	no	March 24, 2020	1118	alive	NA	April 15, 2020	NA	no	oxygen therapy	one	March 16, 2020
male	69	NA	NA	NA	NA	NA	NA	NA	NA	NA	NA	NA	NA	NA	NA	NA	NA	NA	NA	NA	NA	NA	NA	NA	NA	NA
male	42	no	no	NA	no	no	NA	no	no	NA	no	no	no	no	no	no	March 21, 2020	1421	alive	NA	March 27, 2020	NA	no	room air	no	March 11, 2020
male	62	no	no	no	no	no	no	yes	no	no	no	no	no	no	no	unknown	March 16, 2020	1233	alive	NA	April 29, 2020	NA	no	oxygen therapy	one	March 4, 2020
male	71	no	no	no	no	no	no	no	no	no	no	no	yes	no	no	unknown	April 3, 2020	NA	alive	NA	May 1, 2020	NA	no	oxygen therapy	one	April 1, 2020
male	87	no	yes	no	no	yes	yes	no	yes	yes	no	yes	no	no	no	no	April 25, 2020	NA	dead	May 6, 2020	NA	NA	no	room air	one	April 11, 2020
male	57	no	no	NA	no	no	NA	no	no	NA	no	no	no	no	no	no	May 22, 2020	798	alive	NA	June 3, 2020	NA	no	oxygen therapy	one	March 20, 2020
female	75	no	no	no	no	no	no	no	no	no	no	no	no	no	no	unknown	March 31, 2020	3713	alive	NA	April 28, 2020	April 2, 2020	yes	oxygen therapy	one	March 14, 2020
male	63	no	no	no	no	yes	no	no	no	no	no	no	no	no	no	unknown	March 28, 2020	4635	alive	NA	April 11, 2020	NA	no	oxygen therapy	one	March 16, 2020
male	49	no	no	NA	no	no	NA	no	no	NA	no	no	no	no	no	unknown	March 26, 2020	NA	alive	NA	March 26, 2020	NA	no	room air	no	March 16, 2020
female	72	no	no	NA	no	no	NA	no	no	NA	no	no	no	no	no	unknown	March 12, 2020	NA	alive	NA	March 12, 2020	NA	no	room air	no	March 5, 2020
female	98	no	yes	no	yes	no	yes	no	no	no	yes	yes	no	no	no	no	April 1, 2020	NA	dead	April 14, 2020	NA	NA	no	oxygen therapy	one	NA
male	60	no	no	NA	no	no	NA	no	no	NA	no	no	no	no	no	no	March 21, 2020	200	alive	NA	April 4, 2020	NA	no	oxygen therapy	one	March 13, 2020
female	77	no	no	NA	no	no	NA	no	no	NA	no	no	no	no	no	no	March 10, 2020	NA	alive	NA	March 11, 2020	NA	no	room air	no	March 6, 2020
female	65	yes	no	no	no	no	yes	yes	no	no	no	no	no	no	no	no	March 27, 2020	2.52	alive	NA	June 15, 2020	March 27, 2020	yes	NA	one	March 21, 2020
male	81	no	no	NA	no	no	NA	no	no	NA	no	no	no	no	no	unknown	March 19, 2020	NA	alive	NA	April 29, 2020	NA	no	oxygen therapy	two	March 4, 2020
female	65	no	no	yes	no	no	no	no	no	no	no	no	no	no	no	no	April 3, 2020	1169	alive	NA	April 27, 2020	NA	no	oxygen therapy	one	March 27, 2020
male	48	no	no	NA	no	no	NA	no	no	NA	no	no	no	no	no	no	March 26, 2020	NA	alive	NA	April 11, 2020	NA	no	oxygen therapy	one	March 16, 2020
male	49	no	no	NA	no	no	NA	no	no	NA	no	no	no	no	no	no	March 19, 2020	287	alive	NA	April 11, 2020	NA	no	oxygen therapy	one	March 5, 2020
male	80	no	yes	no	no	yes	yes	no	yes	yes	no	no	no	no	no	no	March 26, 2020	1730	dead	March 30, 2020	NA	NA	no	oxygen therapy	one	March 24, 2020
male	86	no	no	NA	no	no	NA	no	no	NA	no	no	no	no	no	no	March 26, 2020	NA	dead	March 30, 2020	NA	NA	no	oxygen therapy	one	NA
female	91	no	no	no	no	yes	yes	no	no	no	no	no	no	no	no	no	April 25, 2020	382	dead	May 3, 2020	NA	NA	no	oxygen therapy	one	April 23, 2020
male	78	no	yes	no	no	no	yes	no	no	yes	no	yes	no	yes	no	no	March 19, 2020	886	dead	March 25, 2020	NA	NA	no	oxygen therapy	one	March 10, 2020
female	70	no	no	no	no	no	no	no	no	no	yes	yes	no	no	no	no	April 11, 2020	1201	dead	April 13, 2020	NA	NA	no	oxygen therapy	one	March 12, 2020
male	47	NA	NA	NA	NA	NA	NA	NA	NA	NA	NA	NA	NA	NA	NA	NA	NA	NA	NA	NA	NA	NA	NA	NA	NA	NA
male	84	no	no	no	no	yes	no	yes	no	no	no	no	no	no	no	no	September 20, 2020	1410	dead	October 15, 2020	NA	NA	no	room air	one	September 14, 2020
male	64	NA	NA	NA	NA	NA	NA	NA	NA	NA	NA	NA	NA	NA	NA	NA	NA	NA	NA	NA	NA	NA	NA	NA	NA	NA
female	93	no	no	no	yes	no	no	no	no	yes	yes	yes	no	no	no	no	April 4, 2020	NA	dead	April 5, 2020	NA	NA	no	oxygen therapy	no	NA
female	82	no	no	no	no	yes	yes	no	yes	no	yes	no	no	yes	no	no	April 20, 2020	NA	dead	May 14, 2020	NA	NA	no	oxygen therapy	one	April 15, 2020
male	34	no	no	NA	no	no	NA	no	no	NA	no	no	no	no	no	no	July 31, 2020	NA	alive	NA	August 12, 2020	NA	no	room air	one	July 27, 2020
male	43	yes	no	no	no	no	yes	no	no	no	no	no	no	no	no	no	March 16, 2020	7475	alive	NA	March 17, 2020	March 17, 2020	yes	oxygen therapy	one	NA
female	59	no	no	NA	no	no	NA	no	no	NA	no	no	no	no	no	no	March 27, 2020	2191	alive	NA	April 16, 2020	NA	no	oxygen therapy	no	February 28, 2020
male	44	yes	no	no	no	no	no	no	no	no	no	no	no	no	no	no	March 27, 2020	449	alive	NA	April 11, 2020	NA	no	oxygen therapy	no	March 25, 2020
female	68	no	no	no	no	no	yes	no	no	no	no	no	no	no	no	no	March 30, 2020	NA	alive	NA	April 27, 2020	NA	no	room air	one	March 20, 2020
female	74	no	no	no	no	no	yes	no	no	no	no	no	no	no	no	unknown	April 5, 2020	NA	alive	NA	April 16, 2020	NA	no	oxygen therapy	one	March 23, 2020
male	NA	no	no	no	no	no	unknown	no	no	yes	no	no	no	no	no	no	March 25, 2020	NA	alive	NA	April 21, 2020	NA	no	room air	one	NA
female	81	no	no	no	no	no	yes	no	no	no	no	no	no	no	no	no	March 25, 2020	NA	alive	NA	April 11, 2020	NA	no	room air	one	March 10, 2020
male	77	NA	NA	NA	NA	NA	NA	NA	NA	NA	NA	NA	NA	NA	NA	NA	NA	NA	NA	NA	NA	NA	NA	NA	NA	NA
female	64	yes	no	no	no	no	no	yes	no	no	no	no	no	no	no	unknown	March 22, 2020	630	alive	NA	April 10, 2020	NA	no	room air	one	March 18, 2020
male	37	no	no	NA	no	no	NA	no	no	NA	no	no	no	no	no	no	March 14, 2020	9.9200001	alive	NA	March 28, 2020	NA	no	oxygen therapy	one	March 4, 2020
male	68	yes	yes	no	no	no	no	no	no	no	no	no	no	no	no	no	April 18, 2020	1817	alive	NA	June 8, 2020	NA	no	oxygen therapy	one	March 4, 2020
male	53	NA	NA	NA	NA	NA	NA	NA	NA	NA	NA	NA	NA	NA	NA	NA	NA	NA	NA	NA	NA	NA	NA	NA	NA	NA
female	42	NA	NA	NA	NA	NA	NA	NA	NA	NA	NA	NA	NA	NA	NA	NA	NA	NA	NA	NA	NA	NA	NA	NA	NA	NA
female	61	no	no	no	no	no	no	no	no	yes	no	no	no	no	no	no	March 15, 2020	699	alive	NA	March 25, 2020	NA	no	room air	one	March 1, 2020
male	74	NA	NA	NA	NA	NA	NA	NA	NA	NA	NA	NA	NA	NA	NA	NA	NA	NA	NA	NA	NA	NA	NA	NA	NA	NA
male	53	no	no	NA	no	no	NA	no	no	NA	no	no	no	no	no	no	March 31, 2020	NA	alive	NA	April 27, 2020	NA	no	oxygen therapy	one	March 25, 2020
male	80	no	no	no	no	no	yes	no	no	yes	no	yes	yes	no	no	no	March 17, 2020	6520	dead	March 27, 2020	NA	NA	no	oxygen therapy	one	March 17, 2020
female	92	no	no	no	no	no	yes	no	no	no	no	yes	no	no	no	no	March 27, 2020	2.23	alive	NA	NA	NA	no	room air	one	NA
female	66	no	no	no	no	no	no	no	no	no	no	no	no	no	no	unknown	March 19, 2020	618	alive	NA	April 5, 2020	NA	no	oxygen therapy	one	March 6, 2020
female	67	no	no	NA	no	no	NA	no	no	NA	no	no	no	no	no	no	March 14, 2020	NA	alive	NA	May 20, 2020	March 17, 2020	yes	oxygen therapy	one	March 4, 2020
female	90	no	no	no	no	no	yes	no	yes	no	no	no	no	no	no	no	May 8, 2020	NA	alive	NA	May 21, 2020	NA	no	oxygen therapy	one	March 8, 2020
female	80	no	no	no	no	yes	yes	yes	yes	no	no	no	yes	no	no	no	April 10, 2020	1673	dead	April 18, 2020	NA	NA	no	oxygen therapy	no	March 19, 2020
male	50	no	no	NA	no	no	NA	no	no	NA	no	no	no	no	no	no	March 19, 2020	4082	alive	NA	March 31, 2020	NA	no	oxygen therapy	one	February 28, 2020
male	55	no	no	NA	no	no	NA	no	no	NA	no	no	no	no	no	no	March 15, 2020	1091	alive	NA	March 18, 2020	March 18, 2020	yes	oxygen therapy	one	March 10, 2020
female	50	no	no	no	no	no	yes	no	no	no	no	yes	no	no	no	no	April 8, 2020	3302	dead	April 12, 2020	NA	NA	no	oxygen therapy	no	NA
female	75	no	no	no	no	no	yes	yes	no	no	no	no	no	no	no	no	April 1, 2020	NA	alive	NA	April 5, 2020	NA	no	oxygen therapy	one	March 23, 2020
male	72	no	yes	yes	no	no	yes	no	no	no	no	no	no	no	no	no	March 15, 2020	864	alive	NA	March 23, 2020	NA	no	oxygen therapy	NA	NA
male	62	no	no	no	no	no	no	no	no	no	no	no	no	no	no	no	March 15, 2020	500	alive	NA	March 23, 2020	NA	no	oxygen therapy	one	March 4, 2020
male	86	no	no	no	no	no	yes	no	no	no	no	yes	no	no	no	no	April 14, 2020	900	alive	NA	April 22, 2020	NA	no	room air	one	NA
male	79	no	no	no	no	no	yes	no	no	no	yes	no	no	no	no	no	March 16, 2020	1051	dead	March 19, 2020	NA	NA	no	oxygen therapy	one	March 4, 2020
male	78	no	no	NA	no	no	NA	no	no	NA	no	no	no	no	no	no	March 19, 2020	1243	alive	NA	May 5, 2020	NA	no	oxygen therapy	one	March 8, 2020
female	27	no	no	NA	no	no	NA	no	no	NA	no	no	no	no	no	unknown	March 9, 2020	NA	alive	NA	March 11, 2020	NA	no	unknown	no	March 7, 2020
male	55	no	no	no	no	no	no	no	no	no	no	no	yes	no	no	HIV	March 26, 2020	1165	alive	NA	April 15, 2020	NA	no	oxygen therapy	two	March 17, 2020
male	67	no	no	no	no	yes	no	no	no	no	no	no	no	no	no	no	March 12, 2020	1093	alive	NA	April 2, 2020	NA	no	room air	one	March 9, 2020
female	47	no	no	NA	no	no	NA	no	no	NA	no	no	no	no	no	no	March 22, 2020	633	alive	NA	March 27, 2020	NA	no	room air	no	March 20, 2020
male	58	no	no	no	no	no	no	yes	no	no	no	no	no	no	no	no	April 2, 2020	683	alive	NA	April 7, 2020	NA	no	room air	one	March 29, 2020
male	67	yes	no	no	no	yes	yes	no	no	no	no	no	no	no	no	HIV	March 19, 2020	6406	dead	March 21, 2020	NA	NA	no	oxygen therapy	one	March 3, 2020
male	88	no	no	NA	no	no	NA	no	no	NA	no	no	no	no	no	no	March 24, 2020	NA	alive	NA	April 16, 2020	NA	no	oxygen therapy	one	March 16, 2020
female	85	no	no	yes	no	no	yes	no	no	no	no	no	no	no	no	no	March 23, 2020	656	alive	NA	April 27, 2020	NA	no	oxygen therapy	one	March 19, 2020
male	53	no	no	yes	no	no	no	no	no	no	no	no	no	no	no	no	April 25, 2020	NA	alive	NA	April 30, 2020	NA	no	room air	one	April 18, 2020
male	83	no	no	no	no	no	no	no	no	yes	yes	no	no	no	no	no	April 5, 2020	2014	alive	NA	April 23, 2020	NA	no	room air	two	April 3, 2020
male	39	no	no	NA	no	no	NA	no	no	NA	no	no	no	no	no	unknown	March 20, 2020	800	alive	NA	March 31, 2020	NA	no	oxygen therapy	one	March 8, 2020
male	68	no	no	NA	no	no	NA	no	no	NA	no	no	no	no	no	no	March 15, 2020	1021	alive	NA	March 26, 2020	NA	no	room air	no	March 3, 2020
male	71	no	no	no	no	yes	no	no	no	no	no	yes	no	yes	no	no	March 15, 2020	1335	dead	March 23, 2020	NA	NA	no	oxygen therapy	one	March 8, 2020
female	80	no	no	no	no	no	yes	no	no	no	no	no	no	no	no	no	March 18, 2020	26369	alive	NA	May 7, 2020	NA	no	oxygen therapy	one	March 13, 2020
male	58	no	no	no	no	no	yes	no	no	no	no	no	no	no	no	unknown	March 22, 2020	445	alive	NA	April 3, 2020	NA	no	oxygen therapy	one	March 15, 2020
male	77	no	no	no	no	yes	yes	yes	no	no	no	no	no	no	no	no	March 27, 2020	NA	alive	NA	April 21, 2020	NA	no	oxygen therapy	one	March 24, 2020
female	53	no	no	no	no	no	no	no	no	no	no	no	no	no	no	unknown	March 16, 2020	NA	alive	NA	April 12, 2020	NA	no	oxygen therapy	no	March 3, 2020
male	63	NA	NA	NA	NA	NA	NA	NA	NA	NA	NA	NA	NA	NA	NA	no	April 3, 2020	1656	alive	NA	April 15, 2020	NA	no	room air	no	March 12, 2020
male	65	yes	no	no	no	no	yes	yes	no	no	no	no	no	no	no	unknown	April 6, 2020	236	alive	NA	April 12, 2020	April 12, 2020	yes	oxygen therapy	two	March 30, 2020
male	59	no	no	NA	no	no	NA	no	no	NA	no	no	no	no	no	no	March 27, 2020	879	dead	April 4, 2020	NA	NA	no	oxygen therapy	one	March 23, 2020
female	78	yes	yes	no	no	no	yes	no	no	yes	no	no	yes	no	no	no	April 9, 2020	NA	alive	NA	May 4, 2020	NA	no	oxygen therapy	two	April 7, 2020
male	74	no	no	no	no	no	no	yes	no	no	no	no	no	no	no	unknown	March 18, 2020	691	alive	NA	April 9, 2020	NA	no	oxygen therapy	one	April 10, 2020
male	58	no	no	NA	no	no	NA	no	no	NA	no	no	no	no	no	unknown	March 16, 2020	NA	alive	NA	April 11, 2020	NA	no	oxygen therapy	one	April 6, 2020
male	23	no	no	NA	no	no	NA	no	no	NA	no	no	no	no	no	no	March 25, 2020	5887	alive	NA	April 10, 2020	NA	no	oxygen therapy	two	March 7, 2020
male	86	no	no	no	NA	yes	yes	yes	no	yes	no	no	no	no	no	no	March 19, 2020	959	dead	March 21, 2020	NA	NA	no	oxygen therapy	one	March 13, 2020
male	74	NA	NA	NA	NA	NA	NA	NA	NA	NA	NA	NA	NA	NA	NA	no	April 21, 2020	NA	alive	NA	May 6, 2020	NA	no	room air	one	NA
male	46	yes	no	no	no	no	yes	no	no	no	no	no	no	no	no	no	March 8, 2020	NA	alive	NA	March 16, 2020	NA	no	oxygen therapy	no	February 28, 2020
female	49	yes	yes	no	no	no	no	yes	no	no	yes	no	yes	no	no	no	March 13, 2020	NA	dead	April 3, 2020	NA	NA	no	oxygen therapy	no	NA
male	60	no	no	NA	no	no	NA	no	no	NA	no	no	no	no	no	unknown	March 16, 2020	NA	alive	NA	March 17, 2020	NA	NA	room air	no	March 11, 2020
male	66	no	no	no	yes	no	yes	no	no	no	no	no	no	no	no	no	March 17, 2020	2014	alive	NA	March 20, 2020	March 20, 2020	yes	oxygen therapy	one	March 7, 2020
female	59	no	no	NA	no	no	NA	no	no	NA	no	no	no	no	no	no	March 26, 2020	3373	alive	NA	April 9, 2020	NA	no	oxygen therapy	one	March 8, 2020
female	31	no	no	no	no	no	no	no	no	no	no	no	no	no	no	no	April 28, 2020	696	alive	NA	April 30, 2020	NA	no	room air	one	NA
male	83	no	no	no	no	no	yes	no	no	yes	yes	no	no	yes	no	no	April 5, 2020	NA	alive	NA	May 27, 2020	NA	no	NA	one	NA
male	36	no	no	NA	no	no	NA	no	no	NA	no	no	no	no	no	no	March 22, 2020	543	alive	NA	March 27, 2020	NA	no	room air	no	March 10, 2020
male	63	no	no	NA	no	no	NA	no	no	NA	no	no	no	no	no	no	April 13, 2020	NA	alive	NA	April 30, 2020	NA	no	oxygen therapy	one	April 6, 2020
female	37	no	no	NA	no	no	NA	no	no	NA	no	no	no	no	no	unknown	March 23, 2020	NA	alive	NA	March 23, 2020	NA	no	room air	no	March 16, 2020
male	56	no	no	NA	no	no	NA	no	no	NA	no	no	no	no	no	no	April 11, 2020	601	alive	NA	April 20, 2020	NA	no	oxygen therapy	one	March 10, 2020
female	76	yes	no	no	no	no	no	yes	no	no	no	no	no	no	no	no	March 24, 2020	1735	dead	March 27, 2020	NA	NA	no	oxygen therapy	one	March 20, 2020
male	74	no	no	no	yes	yes	no	no	yes	yes	no	no	yes	no	no	no	March 27, 2020	2065	alive	NA	May 19, 2020	NA	no	oxygen therapy	one	March 19, 2020
male	51	no	no	no	no	no	yes	yes	no	no	no	no	no	no	no	no	March 13, 2020	NA	alive	NA	May 11, 2020	NA	no	oxygen therapy	one	April 10, 2020
male	33	no	no	NA	no	no	NA	no	no	NA	no	no	no	no	no	no	April 1, 2020	521	alive	NA	April 7, 2020	NA	no	room air	one	March 27, 2020
male	84	no	no	no	no	no	no	no	no	no	no	no	no	no	no	no	March 19, 2020	NA	dead	March 27, 2020	NA	NA	no	oxygen therapy	no	NA
female	43	no	no	yes	no	no	no	no	no	no	no	no	no	no	no	unknown	March 10, 2020	NA	alive	NA	March 11, 2020	NA	no	room air	no	March 24, 2020
male	51	no	no	NA	no	no	NA	no	no	NA	no	no	no	no	no	unknown	March 29, 2020	959	alive	NA	April 9, 2020	NA	no	oxygen therapy	one	March 24, 2020
male	73	no	no	no	no	no	no	no	no	no	no	yes	no	no	no	no	March 24, 2020	593	alive	NA	May 11, 2020	NA	no	room air	two	March 23, 2020
male	82	no	no	no	no	no	yes	no	no	no	no	no	no	no	no	unknown	March 25, 2020	11340	dead	March 30, 2020	NA	NA	no	oxygen therapy	one	March 12, 2020
female	48	no	no	no	no	no	no	no	no	no	no	yes	no	no	no	no	April 4, 2020	523	alive	NA	April 24, 2020	NA	no	room air	one	April 4, 2020
male	85	no	no	no	no	no	yes	no	no	no	no	no	no	no	no	no	April 6, 2020	1386	alive	NA	April 16, 2020	NA	no	oxygen therapy	one	March 30, 2020
male	33	no	no	NA	no	no	NA	no	no	NA	no	no	no	no	no	no	April 6, 2020	315	alive	NA	April 25, 2020	NA	no	room air	one	March 31, 2020
female	80	no	no	NA	no	no	NA	no	no	NA	no	no	no	no	no	no	May 6, 2020	NA	alive	NA	June 4, 2020	NA	no	oxygen therapy	one	May 3, 2020
male	78	yes	no	no	no	yes	no	no	no	no	yes	no	no	no	no	no	March 21, 2020	NA	dead	March 25, 2020	NA	NA	no	oxygen therapy	one	March 5, 2020
male	69	no	no	NA	no	no	NA	no	no	NA	no	no	no	no	no	no	March 21, 2020	704	alive	NA	March 26, 2020	NA	no	room air	one	March 15, 2020
male	71	no	no	no	no	no	yes	no	no	no	no	no	no	no	no	unknown	March 5, 2020	NA	alive	NA	March 5, 2020	NA	NA	room air	no	February 25, 2020
male	63	no	no	no	no	no	yes	no	no	no	no	no	no	no	no	no	March 16, 2020	17454	alive	NA	April 30, 2020	NA	no	oxygen therapy	no	March 6, 2020
female	85	no	no	no	no	no	yes	no	no	no	no	no	no	no	no	no	April 2, 2020	2060	dead	April 5, 2020	NA	NA	no	oxygen therapy	one	March 27, 2020
male	81	no	no	no	no	yes	no	no	yes	no	no	no	no	no	no	no	April 19, 2020	NA	dead	April 24, 2020	NA	NA	no	oxygen therapy	NA	April 18, 2020
NA	NA	NA	NA	NA	NA	NA	NA	NA	NA	NA	NA	NA	NA	NA	NA	NA	NA	NA	NA	NA	NA	NA	NA	NA	NA	NA
male	61	no	no	no	yes	yes	yes	no	no	no	no	no	no	no	no	unknown	March 12, 2020	NA	alive	NA	March 26, 2020	NA	no	oxygen therapy	one	March 8, 2020
female	79	yes	no	no	no	no	yes	yes	no	no	no	yes	no	no	no	no	March 18, 2020	549	dead	April 3, 2020	NA	NA	no	oxygen therapy	no	March 15, 2020
male	40	no	no	NA	no	no	NA	no	no	NA	no	no	no	no	no	no	March 30, 2020	613	alive	NA	April 30, 2020	March 30, 2020	yes	oxygen therapy	one	March 20, 2020
male	59	yes	no	no	no	no	no	no	no	yes	no	no	no	no	no	no	March 15, 2020	516	alive	NA	April 14, 2020	NA	no	oxygen therapy	one	March 8, 2020
female	51	yes	yes	yes	no	no	no	yes	no	no	no	no	no	no	no	no	May 6, 2020	4033	alive	NA	June 11, 2020	NA	no	room air	three	NA
female	80	no	yes	no	no	no	no	no	yes	no	yes	no	no	yes	no	no	April 10, 2020	NA	alive	NA	May 20, 2020	NA	no	oxygen therapy	one	April 5, 2020
female	53	NA	NA	NA	NA	NA	NA	NA	NA	NA	NA	NA	NA	NA	NA	no	April 11, 2020	NA	alive	NA	May 14, 2020	NA	no	room air	no	NA
male	60	no	no	NA	no	no	NA	no	no	NA	no	no	no	no	no	no	June 10, 2020	203	alive	NA	July 7, 2020	March 28, 2020	yes	room air	one	March 24, 2020
male	72	no	yes	no	no	yes	no	yes	no	no	yes	no	no	no	no	no	June 25, 2020	NA	dead	August 3, 2020	NA	NA	no	room air	one	June 10, 2020
male	81	NA	NA	NA	NA	NA	NA	NA	NA	NA	NA	NA	NA	NA	NA	NA	NA	NA	NA	NA	NA	NA	NA	NA	NA	NA
female	94	no	no	no	no	no	yes	no	no	no	no	no	no	yes	no	no	April 4, 2020	NA	alive	NA	April 12, 2020	NA	no	oxygen therapy	one	NA
male	79	NA	no	no	no	no	no	no	no	no	no	no	no	no	no	no	April 6, 2020	NA	alive	NA	April 27, 2020	NA	no	room air	one	NA
male	87	no	yes	no	no	no	no	no	no	no	no	no	no	NA	no	no	April 20, 2020	NA	dead	May 3, 2020	NA	NA	no	oxygen therapy	one	April 18, 2020
female	82	no	no	no	no	yes	yes	no	no	yes	no	no	yes	no	no	no	April 16, 2020	NA	dead	April 18, 2020	NA	NA	no	oxygen therapy	NA	April 11, 2020
female	87	no	no	no	yes	no	yes	no	yes	no	yes	no	no	no	no	no	April 16, 2020	1435	dead	May 20, 2020	NA	NA	no	room air	two	NA
female	58	yes	no	no	no	no	no	no	no	no	no	no	no	no	no	unknown	April 1, 2020	NA	alive	NA	April 15, 2020	NA	no	oxygen therapy	one	April 27, 2020
male	72	no	no	no	no	no	yes	no	no	no	no	no	no	no	no	no	April 15, 2020	NA	alive	NA	April 25, 2020	NA	no	room air	one	March 24, 2020
male	54	no	no	NA	no	no	NA	no	no	NA	no	no	no	no	no	no	March 22, 2020	NA	alive	NA	April 20, 2020	NA	no	oxygen therapy	one	March 13, 2020
female	73	no	no	no	no	no	yes	no	no	no	no	no	no	no	no	no	March 26, 2020	1374	alive	NA	March 27, 2020	NA	no	oxygen therapy	no	March 20, 2020
male	65	no	no	no	no	yes	yes	NA	yes	no	NA	no	no	no	no	no	April 2, 2020	510	alive	NA	May 20, 2020	May 6, 2020	yes	room air	one	March 27, 2020
male	28	no	no	NA	no	no	NA	no	no	NA	no	no	no	no	no	no	March 22, 2020	532	alive	NA	March 28, 2020	NA	no	oxygen therapy	no	March 10, 2020
male	87	no	no	no	no	no	yes	no	no	no	no	no	no	no	no	no	May 17, 2020	NA	alive	NA	May 28, 2020	NA	NA	oxygen therapy	NA	May 14, 2020
male	74	NA	NA	NA	NA	NA	NA	NA	NA	NA	NA	NA	NA	NA	NA	NA	NA	NA	NA	NA	NA	NA	NA	NA	NA	NA
male	81	no	no	NA	no	no	NA	no	no	NA	no	no	no	no	no	unknown	March 24, 2020	1649	alive	NA	April 27, 2020	NA	no	oxygen therapy	one	March 13, 2020
female	49	no	no	no	no	no	yes	yes	no	no	no	no	no	no	no	unknown	March 28, 2020	443	alive	NA	April 15, 2020	NA	no	oxygen therapy	one	March 25, 2020
male	61	no	no	no	no	no	no	no	yes	no	no	no	no	no	no	no	March 30, 2020	NA	alive	NA	April 10, 2020	NA	no	room air	one	March 20, 2020
female	72	no	no	no	no	no	yes	no	no	no	no	NA	yes	no	no	no	September 8, 2020	654	NA	NA	NA	NA	no	room air	one	September 3, 2020
male	31	no	no	NA	no	no	NA	no	no	NA	no	no	no	no	no	no	March 25, 2020	NA	alive	NA	March 31, 2020	NA	no	oxygen therapy	one	March 17, 2020
female	26	no	no	NA	no	no	NA	no	no	NA	no	no	no	no	no	HIV	April 3, 2020	559	alive	NA	April 15, 2020	NA	no	oxygen therapy	one	April 1, 2020
female	55	no	no	NA	no	no	NA	no	no	NA	no	no	no	no	no	no	April 2, 2020	283	alive	NA	April 7, 2020	NA	no	room air	one	March 23, 2020
male	58	no	no	no	no	no	no	yes	no	no	no	no	no	no	no	no	March 30, 2020	512	alive	NA	March 30, 2020	NA	no	room air	no	March 1, 2020
male	58	NA	NA	NA	NA	NA	NA	NA	NA	NA	NA	NA	NA	NA	NA	NA	NA	NA	NA	NA	NA	NA	NA	NA	NA	NA
male	53	no	no	NA	no	no	NA	no	no	NA	no	no	no	no	no	no	September 8, 2020	733	alive	NA	September 21, 2020	NA	no	room air	two	September 6, 2020
female	88	no	no	no	no	no	yes	no	no	no	yes	no	no	no	no	no	April 9, 2020	810	alive	NA	April 27, 2020	NA	no	oxygen therapy	one	March 31, 2020
female	83	no	no	no	no	no	yes	no	no	no	no	no	no	yes	no	no	March 10, 2020	NA	dead	March 14, 2020	NA	NA	no	oxygen therapy	one	NA
male	62	no	no	no	no	yes	yes	no	yes	no	no	no	no	no	no	no	April 15, 2020	18215	alive	NA	April 20, 2020	April 20, 2020	yes	oxygen therapy	one	April 12, 2020
male	78	no	no	no	no	yes	yes	no	yes	no	no	no	no	no	no	no	April 1, 2020	336	alive	NA	April 15, 2020	NA	no	room air	one	NA
female	46	no	no	NA	no	no	NA	no	no	NA	no	no	no	no	no	no	March 21, 2020	NA	alive	NA	April 18, 2020	NA	no	oxygen therapy	one	March 14, 2020
male	58	no	no	no	no	no	yes	no	no	no	no	no	no	no	no	no	March 14, 2020	NA	NA	NA	NA	NA	NA	unknown	NA	March 5, 2020
male	78	no	no	no	no	no	no	yes	yes	no	no	yes	yes	no	no	no	March 26, 2020	2188	alive	NA	May 7, 2020	NA	no	oxygen therapy	one	March 14, 2020
male	56	no	no	NA	no	no	NA	no	no	NA	no	no	no	no	no	no	March 19, 2020	NA	alive	NA	March 25, 2020	NA	no	oxygen therapy	no	March 11, 2020
male	64	no	no	NA	no	no	NA	no	no	NA	no	no	no	no	no	no	March 7, 2020	NA	alive	NA	March 21, 2020	NA	no	oxygen therapy	one	February 26, 2020
female	84	no	no	no	no	no	no	no	no	no	no	no	no	yes	no	no	April 23, 2020	NA	alive	NA	May 8, 2020	NA	no	room air	one	NA
male	58	no	no	NA	no	no	NA	no	no	NA	no	no	no	no	no	no	March 29, 2020	590	alive	NA	April 2, 2020	NA	no	oxygen therapy	one	March 16, 2020
female	81	NA	NA	NA	NA	NA	NA	NA	NA	NA	NA	NA	NA	NA	NA	no	March 30, 2020	34.360001	alive	NA	April 28, 2020	NA	no	room air	two	NA
male	53	no	no	NA	no	no	NA	no	no	NA	no	no	no	no	no	no	April 13, 2020	5431	alive	NA	May 8, 2020	NA	no	oxygen therapy	one	March 13, 2020
male	55	NA	no	no	no	no	yes	no	no	no	yes	no	no	no	no	no	March 16, 2020	2157	alive	NA	March 23, 2020	March 23, 2020	yes	oxygen therapy	one	March 5, 2020
male	76	no	no	no	no	yes	yes	yes	no	yes	no	no	no	no	no	no	March 14, 2020	NA	dead	March 18, 2020	NA	NA	no	oxygen therapy	one	March 7, 2020
male	71	no	no	no	no	no	yes	no	no	no	no	no	no	no	no	no	March 16, 2020	681	alive	NA	April 16, 2020	NA	no	oxygen therapy	one	March 6, 2020
male	77	no	no	no	no	yes	no	no	no	no	no	no	no	no	no	no	April 1, 2020	NA	dead	April 12, 2020	NA	NA	no	oxygen therapy	one	March 28, 2020
male	75	no	no	no	no	no	yes	no	no	no	no	no	no	no	no	no	March 17, 2020	1682	dead	March 21, 2020	NA	NA	no	oxygen therapy	one	March 9, 2020
male	58	no	no	no	no	no	yes	no	no	no	no	no	no	no	no	no	March 26, 2020	1151	alive	NA	April 4, 2020	NA	no	room air	no	March 16, 2020
male	58	yes	no	no	no	no	no	no	no	no	no	no	no	no	no	no	March 8, 2020	NA	alive	NA	March 16, 2020	NA	no	oxygen therapy	no	February 27, 2020
male	53	NA	NA	NA	NA	NA	NA	NA	NA	NA	NA	NA	NA	NA	NA	no	April 5, 2020	NA	alive	NA	April 20, 2020	NA	no	room air	one	NA
female	96	no	yes	no	yes	no	yes	no	no	yes	no	no	no	no	no	no	June 18, 2020	NA	alive	NA	May 15, 2020	NA	no	room air	one	April 1, 2020
female	59	no	no	no	no	no	yes	no	no	no	no	yes	no	no	no	no	July 27, 2020	NA	alive	NA	August 12, 2020	NA	no	room air	no	NA
male	69	no	no	NA	no	no	NA	no	no	NA	no	no	no	no	no	no	April 10, 2020	1791	alive	NA	April 22, 2020	NA	no	oxygen therapy	one	March 26, 2020
male	61	yes	no	no	no	no	no	yes	no	no	no	no	no	no	no	no	April 12, 2020	NA	alive	NA	April 19, 2020	NA	no	oxygen therapy	one	April 5, 2020
male	76	no	yes	no	no	no	yes	no	no	yes	no	no	no	no	no	no	April 2, 2020	NA	alive	NA	April 15, 2020	NA	NA	oxygen therapy	NA	April 1, 2020
male	34	no	no	yes	no	no	no	no	no	no	no	no	no	no	no	no	March 19, 2020	279	alive	NA	March 29, 2020	NA	no	oxygen therapy	one	February 15, 2020
female	25	no	no	NA	no	no	NA	no	no	NA	no	no	no	no	no	no	NA	NA	NA	NA	NA	NA	NA	NA	NA	NA
male	49	yes	no	no	no	no	no	yes	no	no	no	no	no	no	no	unknown	April 2, 2020	850	alive	NA	April 9, 2020	NA	no	oxygen therapy	no	March 23, 2020
female	69	no	no	no	no	no	yes	no	no	no	no	no	no	no	no	no	August 21, 2020	NA	alive	NA	August 27, 2020	NA	no	room air	one	August 14, 2020
female	76	no	yes	no	no	no	no	no	no	no	no	no	no	no	no	no	March 16, 2020	2297	alive	NA	May 20, 2020	NA	no	oxygen therapy	one	March 10, 2020
male	71	no	no	no	yes	no	yes	yes	no	no	yes	no	no	no	no	no	March 16, 2020	NA	dead	March 20, 2020	NA	NA	no	room air	no	NA
male	49	no	no	NA	no	no	NA	no	no	NA	no	no	no	no	no	no	March 7, 2020	19162	alive	NA	March 9, 2020	March 9, 2020	yes	oxygen therapy	one	March 4, 2020
male	59	no	no	no	no	no	yes	no	no	no	no	no	no	no	no	no	March 22, 2020	6999	alive	NA	April 21, 2020	March 23, 2020	yes	room air	two	March 15, 2020
male	49	no	no	NA	no	no	NA	no	no	NA	no	no	no	no	no	no	March 17, 2020	641	alive	NA	March 25, 2020	NA	no	oxygen therapy	one	March 7, 2020
male	63	no	no	no	no	no	yes	no	no	no	no	no	no	no	no	unknown	April 8, 2020	NA	alive	NA	April 14, 2020	NA	no	oxygen therapy	one	March 31, 2020
male	62	no	no	NA	no	no	NA	no	no	NA	no	no	no	no	no	no	June 2, 2020	701	alive	NA	June 23, 2020	NA	no	room air	one	March 24, 2020
male	53	no	no	NA	no	no	NA	no	no	NA	no	no	no	no	no	no	March 31, 2020	NA	alive	NA	April 27, 2020	NA	no	room air	one	March 21, 2020
male	79	no	no	no	no	no	yes	yes	no	no	no	no	no	no	no	unknown	April 9, 2020	NA	alive	NA	April 27, 2020	NA	no	oxygen therapy	one	April 4, 2020
male	53	no	no	NA	no	no	NA	no	no	NA	no	no	no	no	no	no	April 22, 2020	1208	alive	NA	May 12, 2020	NA	no	room air	one	NA
male	90	NA	NA	NA	NA	NA	NA	NA	NA	NA	NA	NA	NA	NA	NA	NA	NA	NA	NA	NA	NA	NA	NA	NA	NA	NA
female	74	no	no	no	no	no	yes	no	no	no	yes	no	no	no	no	no	March 28, 2020	NA	alive	NA	May 7, 2020	NA	no	oxygen therapy	one	March 25, 2020
female	57	no	no	NA	no	no	NA	no	no	NA	no	no	no	no	no	no	March 17, 2020	NA	alive	NA	April 18, 2020	NA	no	room air	NA	March 7, 2020
male	69	no	no	NA	no	no	NA	no	no	NA	no	no	no	no	no	no	March 15, 2020	NA	dead	March 24, 2020	NA	NA	no	room air	one	NA
female	82	yes	no	no	no	no	yes	no	no	no	yes	NA	no	no	no	unknown	March 17, 2020	1.53	alive	NA	April 4, 2020	NA	no	oxygen therapy	one	March 8, 2020
male	94	no	yes	no	NA	no	yes	no	no	yes	yes	no	no	no	no	no	April 8, 2020	NA	dead	April 22, 2020	NA	NA	no	room air	one	April 6, 2020
male	49	no	no	no	no	no	yes	yes	no	no	no	no	no	no	no	unknown	March 16, 2020	NA	alive	NA	March 26, 2020	NA	no	oxygen therapy	one	February 28, 2020
female	94	no	no	no	no	no	yes	no	no	yes	yes	no	no	yes	no	no	April 13, 2020	NA	dead	May 7, 2020	NA	NA	no	room air	one	April 7, 2020
female	73	no	no	NA	no	no	NA	no	no	NA	no	no	no	no	no	no	March 13, 2020	NA	alive	NA	March 27, 2020	NA	no	oxygen therapy	no	March 9, 2020
male	60	no	no	no	no	no	yes	no	no	no	no	no	no	no	no	no	April 9, 2020	2480	alive	NA	April 16, 2020	NA	no	room air	one	March 23, 2020
male	62	yes	no	no	no	no	yes	no	no	no	no	no	no	no	no	no	March 25, 2020	NA	NA	NA	NA	NA	NA	oxygen therapy	NA	March 17, 2020
female	60	yes	no	no	no	no	no	no	no	no	no	yes	no	no	no	no	March 14, 2020	NA	dead	March 16, 2020	NA	NA	no	oxygen therapy	no	March 13, 2020
female	66	no	no	no	no	no	no	no	no	no	no	no	no	no	no	unknown	March 28, 2020	1263	alive	NA	April 16, 2020	NA	no	oxygen therapy	one	March 20, 2020
male	88	no	yes	no	no	no	yes	no	no	no	no	no	no	no	no	no	June 23, 2020	NA	alive	NA	July 16, 2020	NA	NA	room air	one	June 19, 2020
female	71	no	no	no	no	no	yes	no	no	no	no	no	no	no	no	no	March 22, 2020	1343	alive	NA	April 2, 2020	NA	no	oxygen therapy	one	March 12, 2020
male	68	no	no	no	no	no	yes	no	no	no	no	no	no	no	no	no	March 19, 2020	9.8800001	alive	NA	March 29, 2020	NA	no	oxygen therapy	one	March 8, 2020
male	34	NA	NA	NA	NA	NA	NA	NA	NA	NA	NA	NA	NA	NA	NA	no	March 25, 2020	66244	dead	March 27, 2020	NA	NA	unknown	NA	unknown	NA
male	21	NA	NA	NA	NA	NA	NA	NA	NA	NA	NA	NA	NA	NA	NA	NA	NA	NA	NA	NA	NA	NA	NA	NA	NA	NA
female	59	yes	no	no	no	no	no	no	no	no	no	no	no	no	no	no	April 5, 2020	886	alive	NA	April 24, 2020	NA	no	room air	one	March 30, 2020
male	80	no	no	no	no	yes	no	no	no	no	no	no	no	no	no	no	March 18, 2020	NA	alive	NA	April 11, 2020	NA	no	oxygen therapy	no	March 4, 2020
female	62	no	no	no	no	no	no	no	no	no	no	yes	no	no	no	no	March 16, 2020	NA	dead	March 25, 2020	NA	NA	no	oxygen therapy	one	March 9, 2020
male	60	no	no	NA	no	no	NA	no	no	NA	no	no	no	no	no	no	March 15, 2020	606	alive	NA	April 1, 2020	NA	yes	oxygen therapy	one	March 9, 2020
female	51	no	no	no	no	no	yes	no	no	no	no	no	no	no	no	unknown	April 11, 2020	849	alive	NA	April 13, 2020	NA	no	oxygen therapy	no	March 28, 2020
male	60	no	no	no	no	no	yes	no	no	no	no	no	no	no	no	no	April 25, 2020	226	alive	NA	May 6, 2020	NA	no	oxygen therapy	one	April 11, 2020
male	69	no	no	no	no	no	no	no	no	no	no	no	no	no	no	no	March 15, 2020	NA	dead	April 9, 2020	NA	March 16, 2020	yes	oxygen therapy	one	March 2, 2020
male	40	yes	no	no	no	no	yes	no	no	no	no	no	no	no	no	no	May 27, 2020	824	alive	NA	June 5, 2020	NA	no	oxygen therapy	one	March 6, 2020
male	51	NA	NA	NA	NA	NA	NA	NA	NA	NA	NA	NA	NA	NA	NA	NA	NA	NA	NA	NA	NA	NA	NA	NA	NA	NA
male	82	no	no	no	no	no	no	no	no	no	no	no	no	yes	no	no	April 10, 2020	NA	dead	April 11, 2020	NA	NA	no	oxygen therapy	no	NA
male	47	NA	NA	NA	NA	NA	NA	NA	NA	NA	NA	NA	NA	NA	NA	unknown	March 6, 2020	874	alive	NA	March 24, 2020	NA	no	oxygen therapy	one	March 1, 2020
male	73	no	no	NA	no	no	NA	no	no	NA	no	no	no	no	no	unknown	March 24, 2020	NA	alive	NA	April 8, 2020	NA	no	oxygen therapy	no	March 19, 2020
female	46	no	no	NA	no	no	NA	no	no	NA	no	no	no	no	no	no	March 26, 2020	NA	alive	NA	March 27, 2020	NA	no	room air	no	March 19, 2020
male	59	no	no	NA	no	no	NA	no	no	NA	no	no	no	no	no	no	March 11, 2020	NA	alive	NA	March 28, 2020	NA	NA	oxygen therapy	one	March 1, 2020
female	59	no	no	no	no	no	yes	no	no	no	no	no	no	no	no	no	March 21, 2020	496	alive	NA	April 1, 2020	NA	no	oxygen therapy	one	March 14, 2020
female	49	yes	no	no	no	no	yes	no	no	no	no	no	no	no	no	no	March 19, 2020	NA	alive	NA	April 4, 2020	NA	no	oxygen therapy	one	March 9, 2020
female	44	NA	NA	NA	NA	NA	NA	NA	NA	NA	NA	NA	NA	NA	NA	NA	NA	NA	NA	NA	NA	NA	NA	NA	NA	NA
female	73	yes	no	no	no	no	yes	no	yes	no	no	no	no	no	no	no	March 21, 2020	4751	alive	NA	April 4, 2020	NA	no	room air	one	March 10, 2020
male	64	no	no	NA	no	no	NA	no	no	NA	no	no	no	no	no	unknown	March 19, 2020	1033	alive	NA	April 15, 2020	NA	no	oxygen therapy	one	March 18, 2020
male	63	no	no	no	no	no	no	no	no	no	no	no	no	no	no	no	March 9, 2020	1663	alive	NA	April 17, 2020	March 9, 2020	yes	oxygen therapy	one	March 1, 2020
female	85	no	yes	yes	no	yes	yes	no	no	no	no	no	no	no	no	no	March 15, 2020	NA	alive	NA	March 28, 2020	NA	no	oxygen therapy	no	March 12, 2020
female	66	no	no	yes	no	no	no	no	no	no	no	no	no	no	no	unknown	March 6, 2020	NA	alive	NA	March 8, 2020	NA	no	room air	no	January 31, 2020
male	30	no	no	yes	no	no	no	no	no	no	yes	no	no	no	no	no	October 1, 2020	NA	alive	NA	September 4, 2020	NA	no	room air	one	August 18, 2020
male	56	no	no	no	no	no	no	no	no	no	yes	no	no	no	no	no	March 25, 2020	3363	alive	NA	April 23, 2020	NA	no	NA	one	February 22, 2020
male	64	yes	no	no	no	no	no	no	no	no	no	yes	no	no	no	no	March 13, 2020	NA	dead	March 15, 2020	NA	NA	no	oxygen therapy	one	March 5, 2020
female	84	no	no	no	no	yes	yes	no	no	no	no	no	no	yes	no	no	March 28, 2020	22145	dead	April 3, 2020	NA	NA	no	oxygen therapy	one	March 22, 2020
male	46	no	no	NA	no	no	NA	no	no	NA	no	no	no	no	no	no	March 8, 2020	NA	alive	NA	March 18, 2020	NA	no	oxygen therapy	no	February 22, 2020
female	78	no	no	NA	no	no	NA	no	no	NA	no	no	no	no	no	no	March 15, 2020	NA	alive	NA	April 2, 2020	NA	no	room air	one	March 5, 2020
male	65	no	no	no	no	no	yes	no	no	yes	no	no	no	no	no	no	March 7, 2020	NA	dead	March 23, 2020	NA	March 12, 2020	yes	oxygen therapy	one	March 4, 2020
male	55	yes	no	no	no	no	no	no	no	no	no	no	no	no	no	no	March 20, 2020	1354	alive	NA	April 8, 2020	NA	no	oxygen therapy	one	March 1, 2020
male	67	no	no	no	no	no	yes	no	no	no	no	no	no	no	no	no	March 20, 2020	768	alive	NA	April 15, 2020	NA	no	room air	one	March 11, 2020
female	83	no	no	no	no	yes	no	yes	no	yes	no	no	no	no	yes	no	March 30, 2020	1116	dead	April 2, 2020	NA	NA	no	oxygen therapy	no	March 28, 2020
female	74	no	no	no	no	no	yes	no	no	no	no	no	no	no	no	no	June 14, 2020	NA	alive	NA	June 24, 2020	NA	no	room air	no	June 8, 2020
male	59	no	no	NA	no	no	NA	no	no	NA	no	no	no	no	no	no	March 30, 2020	1277	alive	NA	April 6, 2020	April 6, 2020	yes	oxygen therapy	one	March 23, 2020
female	58	yes	no	no	no	no	no	no	no	no	no	yes	no	no	no	no	April 22, 2020	217	alive	NA	June 17, 2020	April 24, 2020	yes	oxygen therapy	one	March 30, 2020
female	58	no	no	NA	no	no	NA	no	no	NA	no	no	no	no	no	no	July 27, 2020	NA	alive	NA	August 3, 2020	NA	no	oxygen therapy	one	June 19, 2020
female	59	NA	NA	NA	NA	NA	NA	NA	NA	NA	NA	NA	NA	NA	NA	NA	NA	NA	NA	NA	NA	NA	NA	NA	NA	NA
male	88	no	no	no	no	no	no	yes	no	no	no	no	no	yes	no	no	March 21, 2020	NA	dead	March 22, 2020	NA	NA	no	room air	no	March 18, 2020
male	46	no	no	no	no	no	yes	no	no	no	no	no	no	no	no	no	June 7, 2020	1400	alive	NA	June 19, 2020	NA	no	NA	one	April 9, 2020
male	53	no	no	NA	no	no	NA	no	no	NA	no	no	no	no	no	no	March 19, 2020	572	alive	NA	March 29, 2020	NA	no	NA	one	March 10, 2020
male	49	no	no	NA	no	no	NA	no	no	NA	no	no	no	no	no	no	March 31, 2020	NA	alive	NA	June 5, 2020	NA	no	oxygen therapy	one	NA
male	40	no	no	NA	no	no	NA	no	no	NA	no	no	no	no	no	no	March 30, 2020	NA	alive	NA	March 30, 2020	NA	no	room air	no	NA
male	62	no	no	no	no	no	no	no	no	no	no	no	no	no	no	no	March 20, 2020	202	alive	NA	March 26, 2020	NA	no	room air	one	March 18, 2020
female	83	no	yes	no	yes	no	yes	no	no	yes	no	no	no	no	no	no	March 20, 2020	NA	dead	March 21, 2020	NA	NA	no	oxygen therapy	no	NA
male	40	NA	NA	NA	NA	NA	NA	NA	NA	NA	NA	NA	NA	NA	NA	no	March 31, 2020	5392	alive	NA	April 6, 2020	NA	no	oxygen therapy	one	March 15, 2020
female	47	NA	NA	NA	NA	NA	NA	NA	NA	NA	NA	NA	NA	NA	NA	no	April 3, 2020	1767	alive	NA	April 16, 2020	NA	yes	oxygen therapy	no	NA
male	54	no	no	no	no	no	yes	no	no	no	no	no	no	no	no	no	March 28, 2020	305	alive	NA	April 3, 2020	NA	no	room air	one	March 15, 2020
male	72	no	no	no	no	no	no	no	no	no	no	no	no	no	no	no	March 29, 2020	NA	alive	NA	April 16, 2020	NA	no	room air	one	NA
female	95	no	no	no	no	no	yes	no	no	no	no	no	no	no	no	no	March 27, 2020	NA	dead	April 19, 2020	NA	NA	unknown	room air	one	March 26, 2020
male	71	no	no	no	no	yes	yes	yes	no	no	no	no	no	no	no	no	April 17, 2020	NA	alive	NA	May 13, 2020	NA	no	NA	no	NA
male	87	no	no	no	no	no	yes	no	no	no	no	no	no	no	no	no	April 2, 2020	1646	dead	April 11, 2020	NA	NA	no	oxygen therapy	one	March 18, 2020
male	27	no	no	NA	no	no	NA	no	no	NA	no	no	no	no	no	no	April 9, 2020	NA	alive	NA	April 15, 2020	NA	no	room air	one	April 2, 2020
male	55	yes	no	no	no	no	no	no	no	no	no	no	no	no	no	no	April 30, 2020	1200	alive	NA	June 14, 2020	NA	no	oxygen therapy	one	March 9, 2020
male	58	yes	no	no	no	no	yes	no	no	no	no	no	no	no	no	no	May 7, 2020	1051	alive	NA	July 6, 2020	NA	no	oxygen therapy	one	February 29, 2020
male	84	no	no	yes	yes	yes	yes	no	no	yes	yes	no	no	NA	no	no	March 27, 2020	NA	dead	March 29, 2020	NA	NA	no	oxygen therapy	no	March 26, 2020
male	29	no	no	NA	no	no	NA	no	no	NA	no	no	no	no	no	no	April 21, 2020	NA	dead	May 12, 2020	NA	April 25, 2020	yes	oxygen therapy	one	April 14, 2020
male	55	yes	no	no	no	no	yes	no	no	no	no	no	no	no	no	no	April 7, 2020	487	alive	NA	April 15, 2020	NA	no	room air	one	April 1, 2020
male	75	yes	no	no	no	yes	no	yes	yes	no	yes	no	NA	no	no	no	March 27, 2020	2066	alive	NA	April 2, 2020	NA	no	room air	one	NA
female	32	no	no	no	no	no	no	no	no	no	no	no	no	no	no	no	March 21, 2020	NA	alive	NA	April 22, 2020	NA	no	room air	no	March 20, 2020
male	74	no	no	no	no	no	yes	no	no	no	no	no	no	no	no	no	April 2, 2020	NA	alive	NA	April 10, 2020	NA	no	oxygen therapy	no	March 23, 2020
male	59	no	no	no	no	no	yes	no	no	no	no	no	no	no	no	no	March 23, 2020	658	alive	NA	April 9, 2020	NA	no	oxygen therapy	one	March 12, 2020
female	41	no	no	NA	no	no	NA	no	no	NA	no	no	no	no	no	no	March 23, 2020	377	alive	NA	April 8, 2020	NA	no	oxygen therapy	one	March 12, 2020
male	63	no	no	no	no	yes	yes	yes	yes	no	no	no	no	no	no	unknown	April 6, 2020	NA	alive	NA	May 4, 2020	NA	no	oxygen therapy	one	March 27, 2020
male	53	no	no	no	no	no	yes	no	no	no	no	no	no	no	yes	unknown	March 24, 2020	NA	alive	NA	April 8, 2020	NA	no	oxygen therapy	one	April 16, 2020
male	29	no	no	NA	no	no	NA	no	no	NA	no	no	no	no	no	no	April 6, 2020	343	alive	NA	April 15, 2020	NA	no	oxygen therapy	one	March 25, 2020
male	68	no	no	no	yes	yes	no	no	no	no	no	no	no	no	no	no	March 15, 2020	1412	dead	March 23, 2020	NA	NA	no	oxygen therapy	one	NA
male	68	NA	NA	NA	NA	NA	NA	NA	NA	NA	NA	NA	NA	NA	NA	no	March 28, 2020	738	dead	April 6, 2020	NA	NA	NA	NA	NA	NA
male	89	no	no	no	no	no	no	no	no	no	no	yes	no	no	no	no	April 1, 2020	NA	dead	July 15, 2020	NA	NA	NA	oxygen therapy	NA	April 1, 2020
female	68	yes	no	no	no	no	yes	no	no	no	no	no	no	yes	no	no	April 12, 2020	6653	alive	NA	May 5, 2020	NA	no	oxygen therapy	one	NA
male	69	no	no	no	no	no	yes	no	no	no	yes	no	no	no	no	no	April 2, 2020	456	dead	April 16, 2020	NA	NA	no	oxygen therapy	one	NA
female	20	no	no	NA	no	no	NA	no	no	NA	no	no	no	no	no	unknown	March 28, 2020	302	alive	NA	April 2, 2020	NA	no	oxygen therapy	one	March 23, 2020
male	74	no	no	no	yes	no	yes	no	no	no	no	no	no	no	no	no	April 9, 2020	1905	dead	April 25, 2020	NA	NA	no	room air	one	April 1, 2020
male	64	no	no	no	no	no	yes	no	no	no	no	no	no	no	no	no	March 25, 2020	1373	alive	NA	May 12, 2020	March 30, 2020	yes	oxygen therapy	one	March 15, 2020
male	50	no	no	NA	no	no	NA	no	no	NA	no	no	no	no	no	no	April 9, 2020	714	alive	NA	May 4, 2020	NA	no	oxygen therapy	one	March 31, 2020
male	66	no	no	no	no	no	no	no	no	no	no	no	no	yes	no	no	May 28, 2020	NA	dead	June 7, 2020	NA	NA	no	oxygen therapy	one	May 28, 2020
female	67	no	no	no	no	no	no	no	no	yes	no	no	no	no	no	no	April 17, 2020	1130	alive	NA	April 27, 2020	NA	no	oxygen therapy	one	March 21, 2020
female	63	no	no	NA	no	no	NA	no	no	NA	no	no	no	no	no	unknown	March 14, 2020	NA	alive	NA	March 14, 2020	NA	no	room air	no	March 13, 2020
male	84	no	yes	no	no	no	yes	no	yes	no	no	no	no	no	no	no	September 1, 2020	NA	NA	NA	NA	NA	NA	room air	NA	August 19, 2020
female	56	no	no	yes	no	no	yes	no	yes	no	no	no	no	no	yes	no	May 15, 2020	6407	alive	NA	June 10, 2020	NA	no	oxygen therapy	one	March 10, 2020
female	50	no	no	NA	no	no	NA	no	no	NA	no	no	no	no	no	unknown	March 19, 2020	370	alive	NA	March 26, 2020	March 26, 2020	yes	oxygen therapy	one	March 10, 2020
female	68	no	no	NA	no	no	NA	no	no	NA	no	no	no	no	no	no	April 3, 2020	574	alive	NA	April 8, 2020	NA	no	oxygen therapy	one	March 24, 2020
female	77	no	no	no	no	yes	yes	no	no	yes	no	no	no	no	no	no	April 30, 2020	NA	alive	NA	May 6, 2020	NA	NA	room air	one	April 26, 2020
male	56	no	no	NA	no	no	NA	no	no	NA	no	no	no	no	no	no	March 31, 2020	NA	alive	NA	April 29, 2020	NA	no	room air	one	March 15, 2020
female	75	yes	no	no	no	no	no	yes	no	no	no	no	no	no	no	no	March 20, 2020	NA	dead	March 22, 2020	NA	NA	no	oxygen therapy	one	March 6, 2020
female	82	no	no	no	no	no	no	no	no	no	no	no	yes	no	no	no	April 8, 2020	NA	alive	NA	April 17, 2020	NA	NA	NA	NA	April 3, 2020
male	44	no	no	NA	no	no	NA	no	no	NA	no	no	no	no	no	unknown	March 4, 2020	NA	alive	NA	March 5, 2020	NA	NA	room air	no	March 2, 2020
male	63	no	no	no	no	no	yes	yes	no	no	no	no	yes	no	no	no	March 12, 2020	NA	dead	March 19, 2020	NA	March 14, 2020	yes	oxygen therapy	one	March 4, 2020
male	64	no	no	no	no	yes	no	no	no	yes	no	no	no	no	no	no	April 14, 2020	NA	alive	NA	April 24, 2020	NA	no	oxygen therapy	one	March 3, 2020
male	61	no	no	no	no	no	yes	no	no	no	no	no	no	no	no	no	September 14, 2020	759	NA	NA	NA	NA	no	oxygen therapy	one	September 9, 2020
male	37	NA	NA	NA	NA	NA	NA	NA	NA	NA	NA	NA	NA	NA	NA	no	March 8, 2020	NA	dead	March 21, 2020	NA	NA	yes	NA	NA	NA
male	45	no	no	no	no	no	no	no	no	no	no	no	no	no	no	no	March 17, 2020	NA	alive	NA	March 17, 2020	NA	no	room air	no	March 6, 2020
male	67	no	no	NA	no	no	NA	no	no	NA	no	no	no	no	no	unknown	March 29, 2020	952	alive	NA	April 6, 2020	NA	no	oxygen therapy	one	March 18, 2020
male	68	yes	no	no	no	no	yes	no	no	no	no	no	no	no	no	no	March 19, 2020	1153	alive	NA	April 14, 2020	NA	no	oxygen therapy	one	March 10, 2020
male	75	yes	no	no	no	no	yes	yes	no	no	no	yes	no	no	no	no	April 1, 2020	NA	alive	NA	April 9, 2020	NA	no	room air	one	NA
female	63	no	no	yes	no	no	no	no	no	no	no	no	no	no	no	no	March 20, 2020	430	alive	NA	March 25, 2020	NA	no	oxygen therapy	no	March 10, 2020
male	55	no	no	NA	no	no	NA	no	no	NA	no	no	no	no	no	no	April 5, 2020	NA	alive	NA	April 20, 2020	NA	no	room air	one	NA
male	71	yes	no	no	no	no	yes	no	no	no	no	no	no	no	no	no	March 11, 2020	NA	alive	NA	May 19, 2020	NA	no	room air	one	March 7, 2020
female	69	no	yes	no	no	no	no	no	no	no	no	yes	no	no	no	no	March 31, 2020	5620	dead	April 4, 2020	NA	NA	no	oxygen therapy	one	March 8, 2020
female	61	no	no	no	no	no	yes	no	no	no	yes	no	no	no	yes	no	April 12, 2020	2057	alive	NA	April 24, 2020	NA	no	room air	one	April 6, 2020
male	83	no	no	no	no	yes	yes	yes	no	yes	no	no	no	no	no	no	April 2, 2020	847	dead	April 3, 2020	NA	NA	no	oxygen therapy	one	March 23, 2020
female	66	no	no	no	no	no	no	no	no	yes	no	yes	no	no	no	unknown	March 30, 2020	1245	alive	NA	April 12, 2020	NA	no	oxygen therapy	no	March 28, 2020
male	51	no	no	no	no	no	yes	no	no	no	no	no	no	no	no	unknown	March 21, 2020	NA	alive	NA	April 6, 2020	NA	no	oxygen therapy	one	March 10, 2020
female	70	no	no	no	no	no	no	yes	no	no	no	no	no	no	no	no	April 12, 2020	511	alive	NA	May 13, 2020	NA	no	room air	two	April 2, 2020
female	67	no	no	no	no	no	no	no	no	no	no	yes	yes	no	no	no	February 25, 2020	NA	alive	NA	February 27, 2020	NA	no	oxygen therapy	no	February 14, 2020
female	50	no	no	yes	no	no	no	no	no	no	no	no	no	no	no	no	September 14, 2020	1352	alive	NA	September 15, 2020	NA	no	oxygen therapy	one	September 4, 2020
male	41	no	no	NA	no	no	NA	no	no	NA	no	no	no	no	no	no	March 19, 2020	1124	alive	NA	March 24, 2020	NA	no	room air	no	March 9, 2020
male	50	NA	NA	NA	NA	NA	NA	NA	NA	NA	NA	NA	NA	NA	NA	NA	NA	NA	NA	NA	NA	NA	NA	NA	NA	NA
male	76	no	no	no	no	no	no	no	no	no	no	no	no	yes	no	no	April 17, 2020	NA	alive	NA	May 10, 2020	NA	no	room air	one	April 13, 2020
female	85	no	no	yes	no	no	yes	no	no	no	no	no	no	no	no	no	April 25, 2020	NA	alive	NA	May 5, 2020	NA	no	room air	one	March 30, 2020
male	82	no	no	no	no	no	yes	no	no	no	no	no	no	no	no	unknown	April 9, 2020	1065	alive	NA	May 2, 2020	NA	no	oxygen therapy	one	March 25, 2020
female	83	yes	no	no	no	no	yes	no	yes	no	no	no	no	no	no	no	May 9, 2020	NA	alive	NA	June 8, 2020	NA	no	oxygen therapy	one	May 8, 2020
male	27	no	no	no	no	no	no	no	no	no	no	no	no	no	no	no	May 5, 2020	NA	alive	NA	May 23, 2020	NA	no	room air	no	NA
male	85	no	no	no	no	yes	yes	yes	no	yes	no	no	no	no	no	no	March 28, 2020	781	dead	April 1, 2020	NA	NA	no	oxygen therapy	one	March 26, 2020
male	51	no	no	NA	no	no	NA	no	no	NA	no	no	no	no	no	unknown	March 31, 2020	NA	alive	NA	April 23, 2020	NA	no	room air	one	March 24, 2020
male	84	no	no	no	yes	no	no	yes	no	no	yes	no	no	no	no	no	May 13, 2020	NA	dead	May 19, 2020	NA	NA	no	room air	one	May 13, 2020
female	79	no	no	no	no	no	no	no	no	yes	no	no	no	no	no	no	April 12, 2020	5000	dead	April 17, 2020	NA	NA	no	oxygen therapy	one	March 30, 2020
male	69	NA	no	no	no	yes	no	yes	yes	no	yes	no	no	no	no	no	April 26, 2020	NA	dead	April 30, 2020	NA	NA	no	oxygen therapy	one	April 12, 2020
male	63	no	no	no	no	no	yes	no	no	no	no	no	no	no	no	no	April 3, 2020	NA	alive	NA	May 7, 2020	NA	no	oxygen therapy	one	March 12, 2020
female	52	no	no	NA	no	no	NA	no	no	NA	no	no	no	no	no	no	August 4, 2020	NA	alive	NA	August 10, 2020	NA	no	room air	one	August 2, 2020
female	80	no	no	no	no	no	no	no	no	no	no	no	no	no	no	no	March 10, 2020	NA	dead	March 18, 2020	NA	NA	yes	oxygen therapy	no	NA
female	45	no	no	NA	no	no	NA	no	no	NA	no	no	no	no	no	unknown	March 26, 2020	NA	alive	NA	April 22, 2020	NA	no	oxygen therapy	one	March 13, 2020
male	57	no	no	no	no	no	yes	no	no	no	no	no	no	no	no	no	April 15, 2020	NA	alive	NA	April 24, 2020	NA	no	oxygen therapy	NA	April 4, 2020
female	74	no	no	no	no	no	no	no	no	no	no	no	no	no	no	no	March 27, 2020	1338	alive	NA	March 30, 2020	NA	no	oxygen therapy	one	March 22, 2020
male	47	no	no	no	no	no	yes	no	no	no	no	no	no	no	no	unknown	April 7, 2020	535	alive	NA	April 25, 2020	NA	no	room air	one	April 5, 2020
female	49	no	no	no	no	no	yes	no	no	no	no	no	no	no	no	no	April 1, 2020	676	alive	NA	April 10, 2020	NA	no	room air	one	March 28, 2020
male	49	no	no	NA	no	no	NA	no	no	NA	no	no	no	no	no	no	NA	NA	alive	NA	September 25, 2020	NA	no	oxygen therapy	one	August 23, 2020
male	58	no	no	no	no	no	yes	no	no	yes	no	no	no	no	no	unknown	April 10, 2020	469	alive	NA	April 27, 2020	NA	no	oxygen therapy	two	April 7, 2020
male	77	NA	NA	NA	NA	NA	NA	NA	NA	NA	NA	NA	NA	NA	NA	NA	July 23, 2020	NA	dead	July 25, 2020	NA	NA	no	oxygen therapy	one	July 22, 2020
female	55	no	no	no	no	no	no	no	no	no	no	no	no	no	no	unknown	April 13, 2020	422	alive	NA	April 24, 2020	NA	no	oxygen therapy	one	April 2, 2020
female	88	no	no	no	no	no	yes	no	no	no	no	no	no	yes	no	no	April 23, 2020	NA	alive	NA	May 19, 2020	NA	no	oxygen therapy	one	NA
male	76	no	no	no	no	no	yes	no	no	no	no	no	no	no	no	unknown	March 21, 2020	3089	dead	May 6, 2020	NA	NA	no	oxygen therapy	two	March 20, 2020
male	55	no	no	NA	no	no	NA	no	no	NA	no	no	no	no	no	no	August 22, 2020	NA	alive	NA	NA	NA	no	NA	one	NA
male	86	no	no	no	no	no	yes	yes	no	no	no	no	no	no	no	no	March 26, 2020	NA	dead	April 7, 2020	NA	NA	no	oxygen therapy	one	March 16, 2020
male	73	no	no	no	no	no	yes	yes	yes	yes	no	no	no	no	no	unknown	April 1, 2020	NA	alive	NA	April 18, 2020	NA	no	room air	NA	March 25, 2020
male	52	no	no	no	no	no	yes	no	no	no	no	no	no	no	no	no	March 29, 2020	1902	alive	NA	April 10, 2020	NA	no	oxygen therapy	one	March 10, 2020
male	60	no	no	no	no	no	yes	yes	yes	no	no	no	no	no	no	no	May 5, 2020	NA	alive	NA	NA	NA	no	room air	one	NA
female	65	yes	no	no	no	no	no	no	no	no	no	no	no	no	no	no	March 27, 2020	NA	alive	NA	May 20, 2020	NA	no	oxygen therapy	one	NA
female	46	no	no	no	no	no	no	no	no	no	no	no	no	no	no	no	April 3, 2020	1937	alive	NA	April 14, 2020	NA	no	room air	no	March 2, 2020
male	36	NA	NA	NA	NA	NA	NA	NA	NA	NA	NA	NA	NA	NA	NA	NA	NA	NA	NA	NA	NA	NA	NA	NA	NA	NA
male	74	no	no	no	no	no	yes	no	no	no	no	no	no	no	no	no	February 28, 2020	NA	alive	NA	February 28, 2020	NA	no	room air	no	February 18, 2020
female	80	no	no	no	no	no	yes	no	no	no	no	no	no	no	no	unknown	April 9, 2020	968	alive	NA	April 25, 2020	NA	no	oxygen therapy	one	March 26, 2020
male	76	yes	yes	no	no	no	yes	no	NA	yes	no	no	no	no	no	no	March 19, 2020	NA	alive	NA	March 30, 2020	NA	no	oxygen therapy	two	March 11, 2020
female	68	no	no	no	no	no	yes	yes	no	no	no	no	no	no	no	no	April 7, 2020	4331	alive	NA	April 21, 2020	NA	no	room air	one	April 1, 2020
female	50	yes	yes	yes	no	no	yes	no	no	no	no	no	no	no	no	no	March 25, 2020	3498	alive	NA	April 23, 2020	NA	no	oxygen therapy	one	March 19, 2020
male	57	NA	NA	NA	NA	NA	NA	NA	NA	NA	NA	NA	NA	NA	NA	NA	NA	NA	NA	NA	NA	NA	NA	NA	NA	NA
male	43	no	no	NA	no	no	NA	no	no	NA	no	no	no	no	no	no	April 22, 2020	NA	alive	NA	May 12, 2020	NA	no	oxygen therapy	one	April 11, 2020
female	88	no	no	no	no	yes	yes	no	no	no	no	no	no	no	no	no	June 30, 2020	NA	alive	NA	July 6, 2020	NA	no	room air	no	June 29, 2020
male	62	no	no	no	no	yes	yes	yes	no	yes	no	no	no	no	no	no	March 16, 2020	14553	alive	NA	April 14, 2020	NA	no	oxygen therapy	two	March 14, 2020
female	69	no	no	no	no	no	no	no	no	no	no	no	no	no	no	no	March 7, 2020	NA	alive	NA	March 23, 2020	NA	no	room air	no	February 29, 2020
male	96	no	no	no	no	no	no	no	no	no	no	no	no	yes	no	no	April 9, 2020	NA	dead	April 12, 2020	NA	NA	no	oxygen therapy	one	March 30, 2020
male	60	no	no	no	no	no	yes	no	no	no	no	no	no	no	no	no	March 14, 2020	13037	alive	NA	March 30, 2020	NA	no	oxygen therapy	one	February 14, 2020
male	49	yes	no	no	no	no	yes	no	no	no	no	no	no	no	no	no	March 18, 2020	NA	alive	NA	March 31, 2020	NA	no	oxygen therapy	one	March 11, 2020
male	31	no	no	NA	no	no	NA	no	no	NA	no	no	no	no	no	no	April 24, 2020	NA	alive	NA	May 9, 2020	NA	NA	room air	NA	NA
male	53	no	no	no	no	no	no	yes	no	no	no	no	yes	no	no	no	March 1, 2020	NA	alive	NA	March 2, 2020	NA	no	oxygen therapy	no	NA
female	42	no	no	no	no	no	no	no	no	no	no	no	no	no	no	no	April 13, 2020	NA	alive	NA	April 27, 2020	NA	no	room air	one	March 30, 2020
male	63	no	no	NA	no	no	NA	no	no	NA	no	no	no	no	no	AIDS	March 15, 2020	NA	alive	NA	March 30, 2020	NA	no	room air	one	February 29, 2020
male	59	no	no	no	no	no	yes	no	no	no	no	no	no	no	no	unknown	March 20, 2020	NA	alive	NA	April 16, 2020	NA	no	oxygen therapy	one	March 17, 2020
male	51	no	yes	no	no	no	no	no	no	no	no	no	no	no	no	no	March 20, 2020	593	alive	NA	March 28, 2020	NA	no	oxygen therapy	no	March 15, 2020
male	66	yes	no	no	no	no	yes	no	no	no	no	no	no	no	no	unknown	March 8, 2020	NA	alive	NA	March 26, 2020	NA	no	oxygen therapy	no	March 4, 2020
male	73	no	no	no	no	no	yes	yes	no	no	no	no	no	yes	no	HIV	March 7, 2020	NA	alive	NA	March 12, 2020	NA	no	room air	no	NA
male	55	no	no	no	yes	yes	yes	yes	no	no	no	no	no	no	no	no	April 4, 2020	568	alive	NA	April 9, 2020	NA	no	room air	two	March 24, 2020
male	61	no	no	no	no	no	no	no	no	no	no	yes	no	no	no	unknown	March 12, 2020	NA	alive	NA	March 12, 2020	NA	NA	room air	no	February 28, 2020
male	71	yes	yes	no	yes	no	yes	no	no	yes	no	no	no	no	no	no	June 4, 2020	NA	alive	NA	July 14, 2020	NA	no	room air	one	NA
male	73	no	no	no	no	no	yes	no	no	no	no	yes	no	no	no	no	March 24, 2020	301	alive	NA	May 2, 2020	NA	NA	NA	one	March 15, 2020
male	86	no	no	no	no	yes	yes	no	yes	no	no	no	no	no	no	no	April 20, 2020	17130	dead	April 22, 2020	NA	NA	no	oxygen therapy	two	April 19, 2020
male	65	yes	no	no	no	no	yes	yes	no	no	no	no	no	no	no	no	April 26, 2020	4613	alive	NA	May 12, 2020	NA	no	oxygen therapy	one	April 1, 2020
female	53	yes	no	no	no	no	no	no	no	no	no	no	no	no	yes	unknown	March 28, 2020	409	alive	NA	April 11, 2020	NA	no	oxygen therapy	one	March 14, 2020
female	51	no	no	NA	no	no	NA	no	no	NA	no	no	no	no	no	no	March 19, 2020	NA	alive	NA	March 27, 2020	NA	no	oxygen therapy	no	March 14, 2020
male	72	no	yes	no	no	no	no	no	no	no	no	no	no	no	no	unknown	March 27, 2020	1202	alive	NA	April 23, 2020	NA	no	oxygen therapy	one	March 24, 2020
male	60	NA	no	no	no	no	yes	no	no	yes	no	no	no	no	no	no	March 12, 2020	786	alive	NA	March 30, 2020	NA	no	oxygen therapy	one	March 4, 2020
male	22	no	no	NA	no	no	NA	no	no	NA	no	no	no	no	no	no	March 20, 2020	190	alive	NA	March 26, 2020	NA	no	oxygen therapy	one	March 12, 2020
female	73	no	yes	no	no	no	yes	yes	no	yes	no	no	no	no	no	no	May 1, 2020	432	alive	NA	May 6, 2020	NA	no	room air	one	NA
female	86	no	no	no	no	yes	no	no	yes	yes	yes	no	no	no	no	no	April 10, 2020	NA	dead	April 21, 2020	NA	NA	no	oxygen therapy	two	March 9, 2020
female	75	no	no	no	no	no	no	no	no	no	no	no	no	yes	no	no	April 12, 2020	NA	dead	April 23, 2020	NA	NA	no	room air	one	April 8, 2020
male	74	NA	NA	NA	NA	NA	NA	NA	NA	NA	NA	NA	NA	NA	NA	NA	NA	NA	NA	NA	NA	NA	NA	NA	NA	NA
male	81	no	yes	no	no	no	yes	yes	no	no	no	no	no	yes	no	no	April 18, 2020	NA	alive	NA	May 7, 2020	NA	no	room air	one	NA
male	89	no	no	no	no	yes	yes	no	no	yes	no	no	no	no	no	no	April 6, 2020	NA	alive	NA	May 3, 2020	NA	no	oxygen therapy	one	March 23, 2020
male	33	NA	NA	NA	NA	NA	NA	NA	NA	NA	NA	NA	NA	NA	NA	no	March 25, 2020	2475	alive	NA	March 25, 2020	NA	no	room air	one	March 21, 2020
male	59	no	no	NA	no	no	NA	no	no	NA	no	no	no	no	no	unknown	March 17, 2020	NA	alive	NA	March 18, 2020	NA	no	room air	no	March 6, 2020
male	50	yes	no	no	no	no	yes	no	no	no	no	no	no	no	no	no	April 26, 2020	1463	alive	NA	May 18, 2020	NA	no	oxygen therapy	one	March 12, 2020
male	30	yes	no	no	no	no	no	no	no	no	no	no	no	no	no	unknown	March 22, 2020	806	alive	NA	April 10, 2020	NA	no	oxygen therapy	one	March 12, 2020
male	84	no	no	no	NA	yes	no	no	no	no	no	no	no	yes	no	no	April 11, 2020	NA	dead	April 14, 2020	NA	NA	no	oxygen therapy	one	NA
male	27	no	no	NA	no	no	NA	no	no	NA	no	no	no	no	no	HIV	March 24, 2020	516	alive	NA	April 12, 2020	March 28, 2020	yes	oxygen therapy	one	March 17, 2020
female	53	no	no	no	no	no	no	no	no	no	no	yes	no	no	no	no	June 15, 2020	763	alive	NA	June 23, 2020	NA	no	room air	one	NA
male	54	no	no	NA	no	no	NA	no	no	NA	no	no	no	no	no	no	March 20, 2020	609	alive	NA	March 29, 2020	NA	no	oxygen therapy	one	March 12, 2020
male	50	NA	NA	NA	NA	NA	NA	NA	NA	NA	NA	NA	NA	NA	NA	NA	NA	NA	NA	NA	NA	NA	NA	NA	NA	NA
male	87	no	yes	no	yes	no	yes	yes	no	yes	no	no	no	no	no	no	March 21, 2020	NA	alive	NA	April 8, 2020	NA	no	oxygen therapy	no	NA
male	54	no	yes	no	yes	yes	no	no	no	no	no	no	yes	no	no	AIDS	April 6, 2020	656	alive	NA	June 1, 2020	NA	no	oxygen therapy	one	February 26, 2020
male	65	no	no	NA	no	no	NA	no	no	NA	no	no	no	no	no	no	April 12, 2020	1291	alive	NA	May 22, 2020	NA	no	oxygen therapy	one	March 1, 2020
female	49	yes	no	no	no	no	yes	yes	no	no	no	no	no	no	no	no	March 28, 2020	NA	alive	NA	April 15, 2020	NA	no	oxygen therapy	one	March 25, 2020
male	55	yes	no	no	no	no	no	no	yes	yes	no	no	no	no	no	unknown	March 18, 2020	NA	alive	NA	March 18, 2020	NA	no	room air	no	March 15, 2020
male	64	no	no	NA	no	no	NA	no	no	NA	no	no	no	no	no	no	March 22, 2020	NA	alive	NA	April 18, 2020	NA	no	room air	one	March 16, 2020
female	30	no	no	no	no	no	no	no	no	no	no	yes	no	no	no	unknown	March 17, 2020	NA	alive	NA	March 17, 2020	NA	no	room air	no	NA
male	49	no	no	no	no	yes	yes	yes	no	no	yes	no	no	no	no	unknown	March 17, 2020	1167	dead	March 23, 2020	NA	NA	no	oxygen therapy	one	March 15, 2020
male	44	no	no	no	no	no	yes	no	no	no	yes	no	no	no	no	unknown	March 18, 2020	NA	alive	NA	April 8, 2020	NA	no	oxygen therapy	one	March 10, 2020
male	71	NA	NA	NA	NA	NA	NA	NA	NA	NA	NA	NA	NA	NA	NA	NA	NA	NA	NA	NA	NA	NA	NA	NA	NA	NA
female	53	no	no	no	no	no	no	no	no	no	no	no	no	no	no	unknown	March 19, 2020	NA	alive	NA	March 20, 2020	NA	no	room air	no	March 9, 2020
female	88	no	yes	no	yes	no	yes	no	no	no	no	no	no	no	no	no	April 28, 2020	1491	alive	NA	May 21, 2020	NA	NA	oxygen therapy	one	NA
female	79	no	yes	no	yes	no	no	no	no	no	no	no	yes	no	no	no	March 8, 2020	NA	alive	NA	March 18, 2020	NA	no	room air	no	NA
male	65	no	no	NA	no	no	NA	no	no	NA	no	no	no	no	no	no	March 24, 2020	NA	alive	NA	April 28, 2020	NA	no	oxygen therapy	one	March 17, 2020
female	66	no	no	NA	no	no	NA	no	no	NA	no	no	no	no	no	no	March 24, 2020	NA	alive	NA	April 18, 2020	NA	no	oxygen therapy	one	March 14, 2020
female	72	no	no	NA	no	no	NA	no	no	NA	no	no	no	no	no	no	March 15, 2020	NA	alive	NA	March 20, 2020	NA	no	room air	no	NA
male	61	no	no	no	no	no	yes	yes	no	no	yes	no	no	no	no	unknown	March 28, 2020	NA	alive	NA	April 6, 2020	NA	no	oxygen therapy	one	March 18, 2020
female	70	no	no	no	no	no	yes	no	no	no	no	no	no	no	no	no	June 12, 2020	NA	alive	NA	July 3, 2020	NA	no	oxygen therapy	one	May 29, 2020
male	61	no	no	no	no	no	no	no	no	no	no	no	yes	no	no	no	March 13, 2020	NA	alive	NA	April 27, 2020	NA	no	oxygen therapy	unknown	NA
male	78	yes	no	no	no	yes	yes	yes	no	yes	yes	no	no	no	no	no	March 15, 2020	952	dead	March 26, 2020	NA	NA	no	oxygen therapy	one	NA
female	57	no	no	yes	no	no	yes	yes	no	no	no	no	no	no	no	no	August 25, 2020	NA	NA	NA	NA	NA	NA	room air	NA	August 21, 2020
female	69	no	no	NA	no	no	NA	no	no	NA	no	no	no	no	no	no	March 20, 2020	1762	alive	NA	March 28, 2020	March 28, 2020	yes	oxygen therapy	one	March 10, 2020
female	80	yes	yes	no	no	no	yes	no	no	yes	yes	no	no	no	no	no	April 11, 2020	1156	dead	June 30, 2020	NA	NA	NA	oxygen therapy	NA	April 1, 2020
female	84	no	no	no	no	no	yes	no	no	no	no	no	no	no	no	unknown	April 15, 2020	NA	alive	NA	May 7, 2020	NA	no	oxygen therapy	one	April 14, 2020
male	47	no	no	NA	no	no	NA	no	no	NA	no	no	no	no	no	unknown	March 20, 2020	NA	alive	NA	April 23, 2020	March 27, 2020	yes	oxygen therapy	one	March 8, 2020
male	83	no	no	no	no	no	yes	yes	no	no	yes	no	no	no	no	no	March 15, 2020	NA	dead	March 22, 2020	NA	NA	no	oxygen therapy	no	NA
female	73	no	no	no	no	no	yes	no	no	no	no	no	no	no	no	unknown	March 25, 2020	525	alive	NA	May 8, 2020	March 30, 2020	yes	oxygen therapy	one	March 17, 2020
male	66	yes	no	no	no	yes	yes	yes	no	no	no	yes	no	no	no	no	March 24, 2020	NA	dead	March 30, 2020	NA	NA	no	oxygen therapy	one	March 20, 2020
male	33	no	no	NA	no	no	NA	no	no	NA	no	no	no	no	no	no	April 14, 2020	485	alive	NA	April 22, 2020	NA	no	room air	one	April 10, 2020
male	72	no	no	no	no	no	yes	yes	yes	no	no	no	no	no	no	no	April 11, 2020	1920	alive	NA	April 26, 2020	NA	no	oxygen therapy	one	April 3, 2020
male	51	no	no	no	no	no	yes	no	no	no	no	no	no	no	no	unknown	April 5, 2020	1172	alive	NA	April 15, 2020	NA	no	room air	one	March 31, 2020
male	73	yes	no	no	no	no	yes	no	no	no	no	no	no	yes	no	no	March 26, 2020	939	alive	NA	April 14, 2020	NA	no	oxygen therapy	one	March 15, 2020
male	54	no	no	no	no	no	yes	no	no	no	no	no	no	no	no	no	March 20, 2020	1394	alive	NA	March 25, 2020	NA	no	oxygen therapy	no	March 13, 2020
male	49	no	no	no	yes	no	no	yes	no	no	no	no	no	no	no	no	March 30, 2020	664	dead	April 5, 2020	NA	NA	no	oxygen therapy	two	March 19, 2020
male	62	no	no	no	no	no	yes	no	no	no	no	no	yes	no	no	unknown	March 19, 2020	203	alive	NA	March 31, 2020	NA	no	oxygen therapy	one	March 8, 2020
male	81	no	no	no	no	yes	yes	no	no	no	no	no	no	no	no	unknown	April 9, 2020	1175	alive	NA	May 5, 2020	NA	no	oxygen therapy	one	March 26, 2020
male	80	no	no	no	no	no	no	no	no	no	yes	no	yes	no	no	no	March 26, 2020	NA	dead	April 8, 2020	NA	NA	no	room air	no	NA
male	60	no	no	NA	no	no	NA	no	no	NA	no	no	no	no	no	unknown	April 11, 2020	889	alive	NA	April 13, 2020	NA	no	room air	no	March 10, 2020
male	63	no	no	no	no	no	yes	yes	no	no	no	no	no	no	no	no	April 10, 2020	NA	dead	April 25, 2020	NA	April 14, 2020	yes	oxygen therapy	one	April 7, 2020
male	53	no	no	no	no	no	no	no	no	no	no	no	no	no	no	unknown	March 29, 2020	1898	alive	NA	April 21, 2020	March 19, 2020	yes	oxygen therapy	one	March 10, 2020
male	61	no	no	NA	no	no	NA	no	no	NA	no	no	no	no	no	no	March 23, 2020	2489	alive	NA	March 25, 2020	March 25, 2020	yes	oxygen therapy	one	March 2, 2020
female	93	no	no	no	no	no	yes	no	no	yes	no	no	no	no	no	no	September 11, 2020	NA	alive	NA	NA	NA	no	room air	one	NA
female	79	NA	no	no	no	no	no	no	no	no	no	no	no	no	no	unknown	March 31, 2020	1764	alive	NA	April 30, 2020	NA	no	oxygen therapy	one	March 26, 2020
male	41	no	no	no	no	no	yes	no	no	no	no	no	no	no	no	unknown	March 7, 2020	NA	alive	NA	March 7, 2020	NA	no	room air	no	March 1, 2020
female	59	no	no	no	no	no	yes	yes	no	no	yes	no	no	no	no	no	March 22, 2020	895	alive	NA	April 16, 2020	NA	no	oxygen therapy	two	March 18, 2020
female	52	no	no	yes	no	no	yes	no	no	no	no	no	no	no	no	no	April 10, 2020	NA	alive	NA	April 16, 2020	NA	no	room air	one	April 5, 2020
male	82	no	yes	no	yes	yes	no	no	yes	no	no	no	no	no	no	no	April 10, 2020	3052	alive	NA	May 13, 2020	NA	no	oxygen therapy	one	NA
male	61	yes	no	no	no	no	no	no	no	no	no	no	no	no	no	no	April 15, 2020	2512	alive	NA	May 25, 2020	NA	no	oxygen therapy	two	March 7, 2020
female	83	no	no	no	no	no	yes	no	no	no	no	no	no	no	no	no	April 2, 2020	NA	alive	NA	April 16, 2020	NA	no	oxygen therapy	one	March 27, 2020
female	73	NA	NA	NA	NA	NA	NA	NA	NA	NA	NA	NA	NA	NA	NA	NA	NA	NA	NA	NA	NA	NA	NA	NA	NA	NA
male	71	NA	NA	NA	NA	NA	NA	NA	NA	NA	NA	NA	NA	NA	NA	NA	NA	NA	NA	NA	NA	NA	NA	NA	NA	NA
female	24	yes	no	no	no	no	no	no	no	no	no	no	no	no	no	no	September 9, 2020	963	alive	NA	September 21, 2020	NA	no	oxygen therapy	one	August 19, 2020
female	39	no	no	yes	no	no	no	yes	no	no	no	no	no	no	no	no	April 2, 2020	203	alive	NA	April 14, 2020	NA	no	room air	one	March 28, 2020
female	59	no	no	no	no	no	no	yes	no	no	no	no	no	no	no	unknown	March 25, 2020	1834	alive	NA	May 4, 2020	NA	no	oxygen therapy	one	February 22, 2020
male	47	no	no	NA	no	no	NA	no	no	NA	no	no	no	no	no	no	April 20, 2020	NA	alive	NA	April 27, 2020	April 6, 2020	yes	oxygen therapy	one	March 30, 2020
female	88	no	no	no	NA	yes	yes	no	no	yes	no	no	no	no	no	no	April 13, 2020	5436	alive	NA	April 29, 2020	NA	no	oxygen therapy	one	April 11, 2020
male	51	no	no	NA	no	no	NA	no	no	NA	no	no	no	no	no	no	March 19, 2020	NA	alive	NA	March 28, 2020	NA	no	oxygen therapy	one	March 15, 2020
male	61	no	no	no	no	no	yes	no	yes	no	no	no	no	no	no	no	August 22, 2020	NA	alive	NA	September 5, 2020	NA	no	oxygen therapy	one	September 17, 2020
male	87	no	no	yes	no	no	yes	no	no	no	no	yes	no	no	no	no	April 10, 2020	0.58999997	alive	NA	April 28, 2020	NA	no	room air	one	April 8, 2020
male	39	no	no	NA	no	no	NA	no	no	NA	no	no	no	no	no	no	March 31, 2020	821	alive	NA	April 10, 2020	NA	no	oxygen therapy	no	March 21, 2020
female	37	yes	no	no	no	no	no	no	no	no	no	no	no	no	no	no	April 23, 2020	708	alive	NA	May 6, 2020	NA	no	oxygen therapy	one	March 27, 2020
male	31	no	no	no	no	no	no	no	no	no	no	yes	no	no	no	no	March 24, 2020	200	alive	NA	March 29, 2020	NA	no	oxygen therapy	one	March 17, 2020
male	68	no	no	no	no	no	no	no	no	no	no	no	yes	no	no	no	March 28, 2020	NA	dead	April 1, 2020	NA	NA	no	room air	no	NA
male	69	no	no	no	no	no	yes	yes	no	no	no	no	no	no	no	no	March 21, 2020	732	alive	NA	April 3, 2020	NA	no	oxygen therapy	no	March 13, 2020
female	61	no	no	no	no	no	no	no	no	no	no	no	no	no	no	no	April 28, 2020	256	alive	NA	May 13, 2020	NA	no	oxygen therapy	one	April 21, 2020
female	39	no	no	yes	no	no	no	no	no	no	no	no	no	no	no	unknown	March 6, 2020	NA	alive	NA	March 7, 2020	NA	NA	room air	no	March 4, 2020
female	49	no	no	NA	no	no	NA	no	no	NA	no	no	no	no	no	no	March 28, 2020	NA	alive	NA	April 15, 2020	NA	no	oxygen therapy	one	March 16, 2020
female	66	NA	NA	NA	NA	NA	NA	NA	NA	NA	NA	NA	NA	NA	NA	no	April 7, 2020	245	alive	NA	April 13, 2020	NA	no	oxygen therapy	two	March 24, 2020
female	91	no	yes	yes	no	no	yes	no	no	yes	no	no	no	no	no	no	March 16, 2020	NA	alive	NA	March 19, 2020	NA	no	room air	no	February 28, 2020
female	57	no	no	NA	no	no	NA	no	no	NA	no	no	no	no	no	no	March 29, 2020	1663	alive	NA	April 3, 2020	NA	no	room air	no	March 20, 2020
male	26	no	no	no	no	no	no	no	no	no	no	no	no	no	no	no	March 21, 2020	NA	alive	NA	March 25, 2020	NA	no	room air	no	March 18, 2020
male	76	no	no	no	yes	no	yes	yes	no	no	yes	no	no	no	no	no	March 13, 2020	NA	dead	March 13, 2020	NA	NA	no	oxygen therapy	no	February 29, 2020
male	65	no	no	no	no	no	no	yes	no	no	no	no	no	no	no	no	April 2, 2020	903	alive	NA	April 18, 2020	NA	no	oxygen therapy	no	March 25, 2020
male	72	no	no	no	no	yes	yes	no	no	no	yes	no	no	no	no	no	April 2, 2020	0.70999998	alive	NA	April 21, 2020	NA	no	room air	one	March 28, 2020
male	81	no	no	no	no	no	yes	yes	no	yes	yes	no	no	no	no	no	April 15, 2020	1094	alive	NA	May 18, 2020	NA	NA	room air	two	April 9, 2020
male	65	no	no	no	no	no	no	no	no	yes	no	no	no	no	no	no	March 17, 2020	NA	alive	NA	March 26, 2020	NA	no	room air	one	NA
male	65	no	no	no	no	no	yes	no	no	no	no	no	no	no	no	no	March 22, 2020	NA	alive	NA	April 9, 2020	NA	no	oxygen therapy	no	March 14, 2020
male	53	no	no	no	no	no	no	yes	no	no	no	no	no	no	no	no	March 10, 2020	NA	alive	NA	March 18, 2020	NA	no	oxygen therapy	no	March 2, 2020
female	41	no	no	no	no	no	no	no	no	no	no	no	no	no	no	no	March 12, 2020	NA	alive	NA	March 24, 2020	NA	no	oxygen therapy	one	February 23, 2020
female	51	no	no	NA	no	no	NA	no	no	NA	no	no	no	no	no	no	March 21, 2020	NA	alive	NA	March 30, 2020	NA	no	oxygen therapy	one	March 9, 2020
female	44	no	no	NA	no	no	NA	no	no	NA	no	no	no	no	no	no	March 24, 2020	219	alive	NA	March 25, 2020	NA	no	room air	no	March 22, 2020
male	46	no	no	NA	no	no	NA	no	no	NA	no	no	no	no	no	no	March 22, 2020	5003	alive	NA	March 27, 2020	NA	no	oxygen therapy	no	March 13, 2020
male	63	no	no	no	no	no	no	no	no	yes	no	no	yes	no	no	no	March 28, 2020	807	alive	NA	April 16, 2020	NA	no	room air	one	March 20, 2020
female	62	no	no	no	no	no	no	no	no	no	no	no	no	no	no	unknown	March 16, 2020	1.51	alive	NA	April 11, 2020	March 17, 2020	yes	room air	one	March 9, 2020
male	57	no	no	no	no	no	yes	yes	no	no	no	no	no	no	no	no	March 20, 2020	NA	alive	NA	March 31, 2020	NA	no	oxygen therapy	one	March 10, 2020
male	47	no	no	NA	no	no	NA	no	no	NA	no	no	no	no	no	unknown	March 17, 2020	NA	alive	NA	March 18, 2020	NA	no	room air	no	March 13, 2020
male	60	no	no	no	no	no	yes	no	no	no	no	no	no	no	no	no	March 26, 2020	2300	alive	NA	April 7, 2020	NA	no	oxygen therapy	one	March 14, 2020
male	68	no	no	no	no	no	yes	no	no	no	no	no	no	no	no	no	March 19, 2020	4391	alive	NA	March 24, 2020	NA	no	oxygen therapy	one	March 13, 2020
female	37	no	no	NA	no	no	NA	no	no	NA	no	no	no	no	no	unknown	March 22, 2020	203	alive	NA	March 22, 2020	NA	no	room air	no	March 21, 2020
male	69	no	no	no	no	no	no	no	no	yes	no	no	no	no	no	no	April 18, 2020	NA	alive	NA	April 27, 2020	NA	no	room air	two	February 14, 2020
male	65	no	no	NA	no	no	NA	no	no	NA	no	no	no	no	no	no	April 1, 2020	742	alive	NA	April 9, 2020	NA	no	oxygen therapy	one	March 22, 2020
female	66	no	no	no	no	no	no	no	no	no	no	no	no	no	no	no	March 19, 2020	NA	alive	NA	March 25, 2020	NA	no	oxygen therapy	no	March 5, 2020
male	83	no	no	no	no	no	no	yes	no	no	no	yes	no	no	no	no	March 20, 2020	NA	dead	March 24, 2020	NA	NA	no	oxygen therapy	no	NA
female	71	no	no	no	no	no	yes	no	no	no	no	no	no	no	no	no	March 19, 2020	0.91000003	alive	NA	June 19, 2020	March 21, 2020	yes	oxygen therapy	one	March 12, 2020
male	66	no	no	no	no	no	no	no	no	no	no	no	no	no	no	unknown	April 3, 2020	355	alive	NA	April 22, 2020	NA	no	room air	one	March 27, 2020
male	61	no	no	no	no	no	no	no	no	no	no	no	no	no	no	no	April 9, 2020	NA	alive	NA	April 20, 2020	NA	no	room air	one	March 31, 2020
male	52	no	no	NA	no	no	NA	no	no	NA	no	no	no	no	no	no	March 23, 2020	759	alive	NA	April 7, 2020	NA	no	oxygen therapy	no	March 11, 2020
male	45	no	no	NA	no	no	NA	no	no	NA	no	no	no	no	no	no	March 18, 2020	NA	alive	NA	March 30, 2020	NA	no	oxygen therapy	no	March 11, 2020
male	50	no	no	no	no	no	yes	no	no	no	no	no	no	no	no	unknown	March 14, 2020	NA	alive	NA	March 28, 2020	NA	no	room air	no	March 10, 2020
male	56	no	no	NA	no	no	NA	no	no	NA	no	no	no	no	no	no	April 11, 2020	NA	alive	NA	April 11, 2020	NA	no	room air	no	NA
male	39	no	no	NA	no	no	NA	no	no	NA	no	no	no	no	no	no	May 1, 2020	250	alive	NA	May 19, 2020	NA	no	room air	one	April 28, 2020
female	52	no	no	no	no	no	no	yes	no	no	no	no	no	no	no	no	April 29, 2020	215	alive	NA	May 3, 2020	NA	no	room air	one	March 31, 2020
male	24	no	no	no	no	no	no	yes	no	no	no	no	no	no	no	no	March 18, 2020	417	alive	NA	March 24, 2020	NA	no	room air	no	March 16, 2020
male	65	no	no	NA	no	no	NA	no	no	NA	no	no	no	no	no	no	March 16, 2020	526	alive	NA	April 9, 2020	NA	no	oxygen therapy	one	March 9, 2020
female	57	no	no	no	no	no	yes	yes	no	no	no	no	no	no	no	no	April 19, 2020	NA	alive	NA	April 24, 2020	NA	no	oxygen therapy	one	April 18, 2020
male	55	no	no	NA	no	no	NA	no	no	NA	no	no	no	no	no	no	March 31, 2020	272	alive	NA	April 7, 2020	NA	no	oxygen therapy	no	March 9, 2020
male	53	no	no	NA	no	no	NA	no	no	NA	no	no	no	no	no	no	March 21, 2020	357	alive	NA	March 25, 2020	NA	no	oxygen therapy	no	March 11, 2020
female	27	no	no	NA	no	no	NA	no	no	NA	no	no	no	no	no	unknown	March 9, 2020	NA	alive	NA	March 11, 2020	NA	no	room air	no	March 6, 2020
female	72	yes	no	no	no	no	yes	no	no	no	no	no	no	no	no	no	April 8, 2020	3750	alive	NA	NA	NA	no	oxygen therapy	no	March 24, 2020
female	84	no	no	no	no	no	yes	no	no	no	no	no	no	no	no	unknown	March 30, 2020	10120	alive	NA	April 9, 2020	NA	no	room air	no	March 2, 2020
male	86	no	no	no	no	no	yes	no	no	no	no	no	no	no	no	no	April 10, 2020	NA	alive	NA	April 18, 2020	NA	no	oxygen therapy	no	March 20, 2020
female	60	no	no	NA	no	no	NA	no	no	NA	no	no	no	no	no	no	March 20, 2020	NA	alive	NA	March 28, 2020	NA	no	room air	no	March 10, 2020
male	61	no	no	NA	no	no	NA	no	no	NA	no	no	no	no	no	no	March 8, 2020	NA	alive	NA	March 22, 2020	NA	no	room air	no	March 7, 2020
male	82	no	no	no	no	yes	yes	yes	no	no	no	no	no	no	no	unknown	March 29, 2020	NA	alive	NA	June 9, 2020	NA	no	oxygen therapy	NA	March 13, 2020
male	83	no	no	no	no	no	no	no	no	no	no	no	no	no	no	no	April 2, 2020	NA	alive	NA	April 30, 2020	NA	no	oxygen therapy	one	March 27, 2020
NA	76	no	no	NA	no	no	NA	no	no	NA	no	no	no	no	no	unknown	March 18, 2020	NA	alive	NA	April 11, 2020	NA	no	oxygen therapy	no	March 8, 2020
male	81	no	no	no	no	no	yes	no	no	no	no	no	no	yes	no	unknown	April 3, 2020	1290	NA	NA	NA	April 9, 2020	yes	oxygen therapy	one	March 30, 2020
male	67	no	no	no	no	no	no	no	yes	no	no	no	no	no	no	no	March 25, 2020	5144	alive	NA	NA	April 1, 2020	yes	oxygen therapy	no	March 20, 2020
male	73	no	no	NA	no	no	NA	no	no	NA	no	no	no	no	no	unknown	March 18, 2020	NA	alive	NA	April 11, 2020	NA	no	oxygen therapy	no	March 12, 2020
male	61	no	no	NA	no	no	NA	no	no	NA	no	no	no	no	no	no	March 20, 2020	NA	alive	NA	April 1, 2020	NA	no	room air	no	March 11, 2020
female	85	no	no	no	no	no	yes	no	no	no	no	no	no	no	no	no	March 31, 2020	904	dead	April 3, 2020	NA	NA	no	oxygen therapy	no	NA
male	87	no	yes	no	no	yes	yes	no	no	no	no	no	no	no	no	no	April 3, 2020	NA	dead	April 12, 2020	NA	NA	no	room air	one	NA
male	82	yes	no	no	no	yes	yes	no	no	no	no	no	no	no	no	no	March 22, 2020	1543	alive	NA	April 10, 2020	NA	no	oxygen therapy	one	March 12, 2020
male	79	no	no	no	no	no	yes	no	no	no	no	yes	no	no	no	no	February 26, 2020	NA	alive	NA	February 27, 2020	NA	no	room air	no	NA
female	52	no	no	NA	no	no	NA	no	no	NA	no	no	no	no	no	no	March 31, 2020	1566	alive	NA	April 10, 2020	NA	no	oxygen therapy	no	March 15, 2020
female	87	no	no	no	yes	no	yes	no	no	yes	no	no	no	no	no	no	NA	NA	NA	NA	NA	NA	NA	NA	NA	NA
male	56	no	no	NA	no	no	NA	no	no	NA	no	no	no	no	no	no	March 19, 2020	600	alive	NA	April 17, 2020	March 29, 2020	yes	oxygen therapy	one	March 11, 2020
male	46	yes	no	no	no	no	yes	no	no	no	no	no	no	no	no	unknown	April 11, 2020	0.50999999	alive	NA	April 20, 2020	April 11, 2020	yes	room air	one	March 23, 2020
male	63	NA	NA	NA	NA	NA	NA	NA	NA	NA	NA	NA	NA	NA	NA	unknown	April 8, 2020	956	alive	NA	May 11, 2020	NA	no	oxygen therapy	one	April 3, 2020
male	54	no	no	NA	no	no	NA	no	no	NA	no	no	no	no	no	no	March 17, 2020	NA	alive	NA	March 22, 2020	NA	no	room air	no	March 2, 2020
male	24	no	no	NA	no	no	NA	no	no	NA	no	no	no	no	no	no	September 18, 2020	285	alive	NA	October 2, 2020	NA	no	oxygen therapy	no	September 13, 2020
male	72	no	no	no	no	yes	yes	no	no	no	no	no	no	no	no	no	March 11, 2020	NA	alive	NA	March 20, 2020	NA	no	oxygen therapy	no	February 25, 2020
male	61	no	no	no	no	no	yes	no	no	no	no	no	no	no	no	no	March 21, 2020	3276	alive	NA	April 7, 2020	NA	no	oxygen therapy	no	March 12, 2020
male	48	no	no	NA	no	no	NA	no	no	NA	no	no	no	no	no	no	March 20, 2020	NA	alive	NA	April 11, 2020	NA	no	oxygen therapy	one	NA
male	39	no	no	NA	no	no	NA	no	no	NA	no	no	no	no	no	unknown	March 26, 2020	2429	alive	NA	April 11, 2020	NA	no	oxygen therapy	one	March 18, 2020
male	50	no	no	NA	no	no	NA	no	no	NA	no	no	no	no	no	no	March 30, 2020	NA	alive	NA	April 17, 2020	NA	no	oxygen therapy	one	March 15, 2020
male	68	no	no	NA	no	no	NA	no	no	NA	no	no	no	no	no	no	April 6, 2020	1019	alive	NA	April 7, 2020	NA	no	oxygen therapy	no	April 6, 2020
male	76	no	no	no	no	no	yes	no	no	no	no	no	no	no	no	no	March 17, 2020	922	dead	March 21, 2020	NA	NA	no	oxygen therapy	no	March 8, 2020
male	57	no	no	NA	no	no	NA	no	no	NA	no	no	no	no	no	no	April 28, 2020	1324	alive	NA	May 18, 2020	March 13, 2020	yes	oxygen therapy	one	March 2, 2020
male	51	no	no	NA	no	no	NA	no	no	NA	no	no	no	no	no	no	March 22, 2020	429	alive	NA	March 30, 2020	NA	no	room air	no	March 14, 2020
male	91	no	no	no	yes	no	yes	no	no	no	no	no	no	no	no	no	March 17, 2020	NA	dead	March 21, 2020	NA	NA	no	oxygen therapy	no	NA
female	62	no	no	yes	no	no	no	no	no	no	no	no	no	no	no	unknown	March 27, 2020	1042	alive	NA	April 9, 2020	NA	no	oxygen therapy	one	March 16, 2020
female	28	no	no	NA	no	no	NA	no	no	NA	no	no	no	no	no	no	March 12, 2020	1112	dead	March 29, 2020	NA	NA	no	oxygen therapy	one	March 8, 2020
female	52	no	no	no	no	no	no	no	no	no	no	no	no	no	no	no	March 25, 2020	NA	alive	NA	April 9, 2020	NA	no	oxygen therapy	one	March 15, 2020
female	67	no	no	NA	no	no	NA	no	no	NA	no	no	no	no	no	no	September 12, 2020	1256	alive	NA	September 29, 2020	NA	no	room air	one	NA
female	53	no	no	NA	no	no	NA	no	no	NA	no	no	no	no	no	HIV	March 23, 2020	959	alive	NA	April 10, 2020	NA	no	oxygen therapy	one	March 13, 2020
female	59	no	no	NA	no	no	NA	no	no	NA	no	no	no	no	no	no	August 1, 2020	NA	alive	NA	August 10, 2020	NA	no	oxygen therapy	one	July 27, 2020
male	54	no	no	NA	no	no	NA	no	no	NA	no	no	no	no	no	no	May 1, 2020	352	alive	NA	May 26, 2020	NA	no	oxygen therapy	one	April 29, 2020
female	81	yes	no	no	yes	no	yes	yes	no	yes	no	no	no	no	no	no	March 12, 2020	NA	dead	March 23, 2020	NA	NA	no	oxygen therapy	one	March 12, 2020
female	80	no	no	no	no	no	yes	no	no	no	no	no	no	no	yes	no	March 13, 2020	270	alive	NA	March 19, 2020	NA	no	oxygen therapy	no	March 10, 2020
female	28	no	no	NA	no	no	NA	no	no	NA	no	no	no	no	no	no	April 9, 2020	708	alive	NA	NA	NA	no	oxygen therapy	no	April 2, 2020
female	62	no	no	yes	no	yes	no	no	no	no	no	no	no	no	no	no	April 1, 2020	551	alive	NA	April 13, 2020	NA	no	oxygen therapy	one	March 15, 2020
male	62	no	no	NA	no	no	NA	no	no	NA	no	no	no	no	no	no	March 19, 2020	NA	alive	NA	March 20, 2020	NA	no	room air	no	March 12, 2020
female	64	no	no	no	no	no	yes	yes	no	no	no	yes	no	no	no	unknown	April 20, 2020	2003	alive	NA	April 29, 2020	NA	no	room air	one	April 17, 2020
male	62	no	no	no	no	no	no	yes	no	no	no	no	no	no	no	no	March 20, 2020	53917	dead	April 3, 2020	NA	March 24, 2020	yes	oxygen therapy	one	March 13, 2020
female	56	no	no	NA	no	no	NA	no	no	NA	no	no	no	no	no	unknown	April 24, 2020	942	alive	NA	May 2, 2020	NA	no	room air	one	March 10, 2020
male	55	no	no	no	no	no	no	no	no	no	no	no	no	no	no	unknown	March 10, 2020	NA	alive	NA	March 28, 2020	NA	no	oxygen therapy	NA	March 10, 2020
male	58	no	no	no	no	no	yes	yes	no	no	no	no	no	no	no	no	March 27, 2020	NA	alive	NA	April 7, 2020	NA	no	oxygen therapy	one	March 19, 2020
female	64	no	no	no	no	no	yes	no	no	no	no	no	no	no	no	no	March 8, 2020	NA	alive	NA	April 2, 2020	NA	no	oxygen therapy	one	March 1, 2020
female	34	yes	no	no	no	no	no	no	no	no	no	no	no	no	no	no	March 20, 2020	0.69999999	alive	NA	April 11, 2020	NA	no	room air	one	March 12, 2020
male	61	no	no	NA	no	no	NA	no	no	NA	no	no	no	no	no	no	March 11, 2020	1115	alive	NA	April 15, 2020	March 13, 2020	yes	oxygen therapy	one	March 4, 2020
male	66	no	no	no	no	no	no	no	no	no	no	no	no	no	no	no	March 25, 2020	NA	alive	NA	April 18, 2020	NA	no	room air	one	March 1, 2020
male	55	yes	no	no	no	no	yes	no	no	no	no	no	no	no	no	no	March 16, 2020	650	alive	NA	March 30, 2020	NA	no	oxygen therapy	one	March 6, 2020
male	54	no	no	NA	no	no	NA	no	no	NA	no	no	no	no	no	no	March 20, 2020	1759	alive	NA	April 11, 2020	NA	no	oxygen therapy	one	March 10, 2020
female	31	no	no	NA	no	no	NA	no	no	NA	no	no	no	no	no	no	April 16, 2020	166	alive	NA	April 26, 2020	NA	no	oxygen therapy	one	April 10, 2020
female	34	yes	no	no	no	no	no	no	no	no	no	no	no	no	no	no	April 7, 2020	NA	alive	NA	April 21, 2020	NA	no	oxygen therapy	one	April 2, 2020
female	64	no	no	NA	no	no	NA	no	no	NA	no	no	no	no	no	no	March 29, 2020	3735	alive	NA	April 14, 2020	NA	no	oxygen therapy	no	March 24, 2020
male	24	no	no	NA	no	no	NA	no	no	NA	no	no	no	no	no	no	March 30, 2020	NA	alive	NA	April 27, 2020	NA	no	oxygen therapy	one	March 17, 2020
male	50	no	no	no	no	yes	yes	yes	no	no	no	no	no	no	no	no	March 30, 2020	5000	alive	NA	April 7, 2020	NA	no	room air	one	March 18, 2020
male	53	no	no	NA	no	no	NA	no	no	NA	no	no	no	no	no	no	April 16, 2020	662	alive	NA	May 5, 2020	NA	no	oxygen therapy	one	April 9, 2020
male	52	yes	no	no	no	no	no	yes	no	no	no	no	no	no	no	no	March 13, 2020	270	alive	NA	March 19, 2020	NA	NA	oxygen therapy	NA	March 5, 2020
male	56	no	no	NA	no	no	NA	no	no	NA	no	no	no	no	no	HIV	April 13, 2020	NA	alive	NA	April 29, 2020	NA	no	room air	one	April 7, 2020
male	55	no	no	no	no	no	no	no	no	no	no	no	no	no	no	no	April 11, 2020	128	alive	NA	April 21, 2020	NA	no	room air	one	March 28, 2020
male	86	no	no	no	yes	no	no	no	no	no	no	no	no	no	no	no	March 13, 2020	NA	alive	NA	March 23, 2020	NA	no	oxygen therapy	no	March 11, 2020
male	67	no	no	no	no	no	yes	yes	no	no	no	no	no	no	no	unknown	March 15, 2020	205	alive	NA	April 4, 2020	NA	no	room air	one	March 13, 2020
male	89	no	no	no	no	no	yes	no	yes	no	no	no	no	no	no	no	April 5, 2020	796	dead	April 13, 2020	NA	NA	no	oxygen therapy	no	March 28, 2020
male	80	no	no	yes	no	no	yes	no	no	yes	yes	no	no	no	no	no	March 17, 2020	2053	dead	April 16, 2020	NA	NA	no	room air	one	March 8, 2020
male	70	no	no	NA	no	no	NA	no	no	NA	no	no	no	no	no	no	April 6, 2020	1836	NA	NA	NA	NA	unknown	oxygen therapy	no	March 11, 2020
female	90	no	no	no	yes	no	yes	no	no	no	yes	no	no	no	no	no	March 13, 2020	NA	dead	April 11, 2020	NA	NA	no	oxygen therapy	one	February 5, 2020
female	76	no	no	no	no	no	yes	yes	no	no	no	yes	no	no	no	no	April 16, 2020	7426	dead	May 8, 2020	NA	NA	no	oxygen therapy	one	April 5, 2020
male	84	no	no	no	no	no	no	no	yes	no	no	no	no	yes	no	no	March 9, 2020	NA	dead	April 10, 2020	NA	NA	no	oxygen therapy	one	March 1, 2020
male	68	no	no	no	no	no	yes	no	no	no	no	no	no	no	no	unknown	March 8, 2020	325	alive	NA	March 20, 2020	NA	no	room air	one	February 28, 2020
female	80	no	no	no	no	no	no	no	no	no	no	no	no	yes	no	no	March 12, 2020	NA	alive	NA	March 20, 2020	NA	no	oxygen therapy	two	NA
female	69	no	no	NA	no	no	NA	no	no	NA	no	no	no	no	no	no	March 23, 2020	4382	alive	NA	April 2, 2020	NA	no	oxygen therapy	no	March 20, 2020
male	76	yes	yes	no	no	no	yes	yes	no	yes	yes	no	no	no	no	no	March 23, 2020	479	alive	NA	April 5, 2020	NA	no	oxygen therapy	one	March 17, 2020
male	77	no	no	no	no	no	no	yes	no	yes	no	no	no	no	no	no	May 17, 2020	743	alive	NA	June 10, 2020	NA	no	oxygen therapy	one	May 14, 2020
male	91	NA	no	no	no	yes	yes	no	no	yes	no	no	no	no	no	no	March 15, 2020	NA	alive	NA	April 11, 2020	NA	no	oxygen therapy	one	March 12, 2020
male	85	no	no	no	yes	yes	yes	no	yes	yes	yes	yes	no	yes	no	no	April 4, 2020	1547	dead	April 14, 2020	NA	NA	no	oxygen therapy	two	March 26, 2020
male	90	no	no	no	no	no	yes	no	yes	no	no	no	no	yes	no	no	March 8, 2020	NA	dead	March 14, 2020	NA	NA	no	oxygen therapy	no	March 4, 2020
male	65	no	no	no	no	no	no	yes	no	no	no	no	no	no	no	no	March 26, 2020	0.92000002	alive	NA	April 27, 2020	NA	no	room air	one	March 20, 2020
male	34	no	no	NA	no	no	NA	no	no	NA	no	no	no	no	no	unknown	March 22, 2020	212	alive	NA	April 7, 2020	NA	no	room air	no	March 12, 2020
male	61	no	no	no	no	yes	yes	no	no	no	no	no	no	no	no	no	March 9, 2020	NA	alive	NA	March 19, 2020	NA	no	oxygen therapy	no	February 26, 2020
male	81	no	no	no	no	yes	yes	no	no	no	no	no	no	no	no	no	March 21, 2020	1060	dead	March 25, 2020	NA	NA	no	oxygen therapy	one	March 18, 2020
male	46	no	no	no	no	no	no	no	no	no	no	no	no	no	no	no	March 13, 2020	NA	alive	NA	March 21, 2020	NA	no	room air	no	March 10, 2020
male	71	yes	no	no	no	no	yes	no	no	no	no	no	yes	no	no	no	March 17, 2020	NA	alive	NA	April 17, 2020	March 18, 2020	yes	NA	one	March 10, 2020
female	52	yes	no	no	no	no	yes	no	no	no	no	no	no	no	no	no	March 27, 2020	493	alive	NA	April 30, 2020	March 30, 2020	yes	oxygen therapy	one	March 17, 2020
female	57	no	no	NA	no	no	NA	no	no	NA	no	no	no	no	no	unknown	March 19, 2020	241	alive	NA	April 9, 2020	NA	no	oxygen therapy	no	March 6, 2020
female	60	no	no	NA	no	no	NA	no	no	NA	no	no	no	no	no	no	March 21, 2020	NA	alive	NA	April 10, 2020	NA	no	room air	one	March 10, 2020
female	55	no	no	no	no	no	no	no	no	no	yes	no	no	no	no	no	March 31, 2020	1003	dead	April 3, 2020	NA	NA	no	room air	one	March 31, 2020
male	32	no	no	NA	no	no	NA	no	no	NA	no	no	no	no	no	no	March 12, 2020	NA	alive	NA	March 13, 2020	NA	no	room air	no	March 2, 2020
male	65	yes	yes	no	yes	no	yes	yes	no	no	no	no	yes	no	no	no	March 11, 2020	NA	alive	NA	March 31, 2020	NA	no	oxygen therapy	one	February 28, 2020
male	66	no	no	no	no	no	no	yes	no	no	no	yes	no	no	no	no	May 31, 2020	3546	alive	NA	May 4, 2020	NA	no	oxygen therapy	one	March 29, 2020
male	42	no	no	NA	no	no	NA	no	no	NA	no	no	no	no	no	no	March 21, 2020	352	alive	NA	April 6, 2020	March 24, 2020	yes	oxygen therapy	one	March 12, 2020
male	62	no	no	no	no	no	yes	no	no	no	no	no	no	no	no	no	April 5, 2020	855	alive	NA	April 15, 2020	NA	no	room air	one	March 27, 2020
male	52	no	no	NA	no	no	NA	no	no	NA	no	no	no	no	no	no	March 19, 2020	530	alive	NA	May 11, 2020	March 22, 2020	yes	oxygen therapy	one	March 9, 2020
male	42	yes	no	no	no	no	yes	no	no	no	no	no	no	no	no	no	March 10, 2020	NA	alive	NA	March 17, 2020	NA	no	room air	no	March 2, 2020
male	58	no	no	no	no	yes	no	no	no	no	no	no	no	no	no	no	March 8, 2020	NA	alive	NA	March 18, 2020	NA	no	room air	no	February 27, 2020
male	67	NA	no	no	no	no	yes	no	no	no	no	no	no	no	no	unknown	March 9, 2020	480	alive	NA	March 19, 2020	NA	no	oxygen therapy	one	March 1, 2020
male	50	no	no	no	no	no	yes	no	no	no	no	yes	no	no	no	no	April 16, 2020	386	alive	NA	April 23, 2020	NA	no	room air	one	April 12, 2020
male	73	no	no	no	no	no	yes	no	no	no	no	no	no	no	no	no	March 20, 2020	709	alive	NA	March 23, 2020	NA	no	room air	no	March 18, 2020
male	77	no	no	no	no	no	yes	no	no	no	no	no	no	no	no	no	March 20, 2020	562	dead	April 12, 2020	NA	NA	no	oxygen therapy	one	March 10, 2020
male	63	no	no	no	no	no	yes	no	no	no	no	no	no	no	no	no	March 20, 2020	NA	alive	NA	March 21, 2020	NA	no	room air	no	March 14, 2020
male	63	no	no	NA	no	no	NA	no	no	NA	no	no	no	no	no	no	March 19, 2020	NA	alive	NA	March 22, 2020	NA	no	room air	no	March 9, 2020
male	56	no	no	NA	no	no	NA	no	no	NA	no	no	no	no	no	no	March 18, 2020	290	alive	NA	March 24, 2020	NA	no	room air	no	March 11, 2020
male	46	no	no	NA	no	no	NA	no	no	NA	no	no	no	no	no	no	March 18, 2020	885	alive	NA	March 30, 2020	NA	no	room air	no	March 14, 2020
male	63	NA	NA	NA	NA	NA	NA	NA	NA	NA	NA	NA	NA	NA	NA	unknown	March 18, 2020	NA	NA	NA	NA	NA	NA	oxygen therapy	NA	March 11, 2020
male	31	yes	no	no	no	no	no	no	no	no	no	no	no	no	no	no	March 27, 2020	1050	alive	NA	April 8, 2020	NA	no	oxygen therapy	one	March 21, 2020
female	50	no	no	no	no	no	yes	no	no	no	no	no	no	no	no	no	March 12, 2020	305	alive	NA	March 17, 2020	NA	no	room air	no	March 5, 2020
female	41	no	no	NA	no	no	NA	no	no	NA	no	no	no	no	no	no	March 13, 2020	794	alive	NA	March 23, 2020	NA	no	oxygen therapy	one	February 28, 2020
female	42	yes	no	no	no	no	no	yes	no	no	no	no	no	no	no	no	March 14, 2020	NA	alive	NA	March 26, 2020	NA	no	oxygen therapy	one	March 3, 2020
male	49	no	no	NA	no	no	NA	no	no	NA	no	no	no	no	no	unknown	March 18, 2020	NA	alive	NA	April 24, 2020	March 19, 2020	yes	oxygen therapy	no	March 11, 2020
female	56	no	no	NA	no	no	NA	no	no	NA	no	no	no	no	no	no	April 14, 2020	558	alive	NA	April 17, 2020	NA	no	room air	one	April 10, 2020
female	66	yes	no	no	no	no	yes	no	no	no	no	no	no	no	no	no	June 13, 2020	NA	alive	NA	April 15, 2020	NA	no	room air	one	March 12, 2020
female	72	no	no	NA	no	no	NA	no	no	NA	no	no	no	no	no	no	March 19, 2020	NA	alive	NA	April 8, 2020	NA	no	room air	one	March 12, 2020
male	60	no	no	NA	no	no	NA	no	no	NA	no	no	no	no	no	no	March 19, 2020	NA	alive	NA	April 4, 2020	NA	no	room air	one	March 13, 2020
male	67	no	yes	no	no	no	yes	yes	no	no	yes	no	no	no	no	no	April 17, 2020	1764	alive	NA	May 7, 2020	NA	no	oxygen therapy	one	April 16, 2020
male	58	no	no	no	no	yes	yes	yes	no	no	yes	no	no	no	no	no	March 20, 2020	NA	dead	March 30, 2020	NA	NA	no	room air	one	March 18, 2020
male	62	no	yes	no	no	no	no	yes	no	no	no	yes	yes	no	no	no	April 13, 2020	2763	dead	April 25, 2020	NA	NA	no	oxygen therapy	no	April 6, 2020
female	55	no	no	NA	no	no	NA	no	no	NA	no	no	no	no	no	no	April 2, 2020	408	alive	NA	April 9, 2020	NA	no	room air	one	March 24, 2020
female	25	no	no	NA	no	no	NA	no	no	NA	no	no	no	no	no	no	September 7, 2020	NA	alive	NA	September 22, 2020	NA	no	room air	one	September 1, 2020
male	51	yes	no	no	no	no	yes	yes	no	no	no	no	no	no	no	no	March 8, 2020	NA	dead	March 21, 2020	NA	March 11, 2020	yes	oxygen therapy	no	March 1, 2020
female	53	no	no	NA	no	no	NA	no	no	NA	no	no	no	no	no	no	April 9, 2020	587	alive	NA	April 25, 2020	NA	no	oxygen therapy	one	April 1, 2020
male	49	yes	no	yes	no	no	no	no	no	no	no	no	no	no	no	no	March 22, 2020	0.88999999	alive	NA	May 2, 2020	NA	no	oxygen therapy	one	March 15, 2020
female	72	no	yes	no	no	no	yes	no	yes	yes	no	yes	no	no	no	no	March 28, 2020	NA	alive	NA	April 11, 2020	NA	no	room air	one	March 3, 2020
male	63	no	no	no	no	yes	no	no	no	no	no	no	no	no	no	no	March 24, 2020	5866	alive	NA	April 2, 2020	NA	no	room air	no	March 7, 2020
male	54	no	no	NA	no	no	NA	no	no	NA	no	no	no	no	no	no	March 19, 2020	3315	alive	NA	March 24, 2020	NA	no	room air	no	March 8, 2020
male	39	no	no	NA	no	no	NA	no	no	NA	no	no	no	no	no	no	March 1, 2020	NA	alive	NA	March 12, 2020	NA	no	room air	no	February 15, 2020
male	48	yes	no	no	no	no	no	no	no	no	no	no	no	no	no	no	May 2, 2020	886	alive	NA	May 19, 2020	NA	NA	oxygen therapy	one	April 19, 2020
male	82	no	no	no	no	no	yes	no	no	no	no	no	no	no	no	no	April 27, 2020	415	dead	May 17, 2020	NA	May 6, 2020	yes	oxygen therapy	no	April 20, 2020
male	54	no	no	NA	no	no	NA	no	no	NA	no	no	no	no	no	unknown	March 15, 2020	1469	alive	NA	April 7, 2020	NA	no	room air	one	March 6, 2020
female	69	no	no	NA	no	no	NA	no	no	NA	no	no	no	no	no	no	March 12, 2020	NA	alive	NA	March 24, 2020	NA	no	room air	no	March 8, 2020
male	69	no	no	no	no	no	yes	no	no	no	no	no	no	no	no	unknown	April 3, 2020	NA	alive	NA	April 7, 2020	NA	no	room air	one	March 11, 2020
male	62	no	no	NA	no	no	NA	no	no	NA	no	no	no	no	no	no	March 26, 2020	10000	alive	NA	April 6, 2020	NA	no	oxygen therapy	one	March 21, 2020
male	61	no	no	NA	no	no	NA	no	no	NA	no	no	no	no	no	no	April 15, 2020	618	alive	NA	April 28, 2020	NA	no	oxygen therapy	one	April 3, 2020
male	66	yes	no	no	no	yes	yes	no	no	no	no	no	no	no	no	no	April 18, 2020	449	alive	NA	April 28, 2020	NA	no	room air	one	April 9, 2020
female	68	no	no	no	no	no	no	no	no	no	no	no	no	no	yes	no	March 12, 2020	483	alive	NA	March 28, 2020	NA	no	oxygen therapy	one	March 5, 2020
male	70	NA	NA	NA	NA	NA	NA	NA	NA	NA	NA	NA	NA	NA	NA	no	April 19, 2020	95	alive	NA	April 27, 2020	NA	no	oxygen therapy	one	April 7, 2020
male	60	yes	no	no	no	no	no	no	no	no	no	no	no	no	no	no	April 22, 2020	440	alive	NA	May 4, 2020	NA	no	oxygen therapy	one	April 7, 2020
male	58	no	no	no	no	no	yes	no	no	no	no	no	no	no	no	unknown	April 11, 2020	1068	alive	NA	April 20, 2020	NA	no	oxygen therapy	one	April 2, 2020
male	68	no	no	no	no	no	no	no	no	no	no	no	no	no	yes	no	March 9, 2020	NA	alive	NA	March 18, 2020	NA	no	room air	one	March 3, 2020
male	61	no	no	no	no	no	no	no	no	no	no	no	no	no	no	no	May 8, 2020	NA	alive	NA	May 15, 2020	NA	no	room air	one	NA
male	45	no	no	NA	no	no	NA	no	no	NA	no	no	no	no	no	unknown	March 18, 2020	NA	alive	NA	March 27, 2020	NA	no	oxygen therapy	no	March 14, 2020
male	59	no	no	no	no	no	yes	no	no	no	no	no	no	no	no	unknown	April 1, 2020	545	alive	NA	April 10, 2020	NA	no	oxygen therapy	one	March 19, 2020
female	77	no	no	no	no	no	yes	no	no	no	no	no	no	no	no	unknown	April 14, 2020	558	alive	NA	June 10, 2020	NA	no	room air	one	April 7, 2020
male	66	no	no	no	no	no	no	no	no	no	no	no	no	no	no	no	March 17, 2020	19111	dead	March 30, 2020	NA	NA	unknown	oxygen therapy	one	March 10, 2020
male	65	no	no	NA	no	no	NA	no	no	NA	no	no	no	no	no	no	March 10, 2020	NA	alive	NA	March 25, 2020	NA	no	oxygen therapy	no	March 1, 2020
male	57	no	no	no	no	no	yes	no	no	no	no	no	no	no	no	no	April 2, 2020	1728	alive	NA	April 13, 2020	NA	no	oxygen therapy	one	March 19, 2020
male	55	no	no	no	no	no	yes	no	no	no	yes	no	no	no	no	no	April 2, 2020	393	alive	NA	April 17, 2020	NA	no	oxygen therapy	one	March 15, 2020
male	53	yes	no	no	no	no	yes	no	no	no	no	no	no	no	no	no	March 12, 2020	446	alive	NA	April 1, 2020	NA	no	oxygen therapy	one	March 4, 2020
male	48	no	no	NA	no	no	NA	no	no	NA	no	no	no	no	no	HIV	March 11, 2020	NA	alive	NA	March 27, 2020	March 11, 2020	yes	oxygen therapy	one	March 1, 2020
male	56	yes	no	no	no	no	no	no	no	no	no	no	no	no	no	no	March 13, 2020	6695	alive	NA	April 13, 2020	NA	no	oxygen therapy	no	March 5, 2020
male	86	no	no	no	no	no	yes	no	no	no	no	no	no	no	no	no	March 7, 2020	NA	alive	NA	March 30, 2020	NA	no	oxygen therapy	no	March 1, 2020
female	74	no	no	no	no	no	yes	no	no	no	no	no	no	no	no	no	March 11, 2020	NA	alive	NA	March 22, 2020	NA	no	oxygen therapy	one	March 11, 2020
male	57	NA	NA	NA	NA	NA	NA	NA	NA	NA	NA	NA	NA	NA	NA	no	March 21, 2020	NA	alive	NA	April 4, 2020	NA	no	oxygen therapy	one	March 8, 2020
female	49	no	no	no	no	no	no	no	yes	no	no	yes	no	no	no	no	March 24, 2020	682	alive	NA	April 14, 2020	NA	no	room air	no	March 23, 2020
female	56	NA	NA	NA	NA	NA	NA	NA	NA	NA	NA	NA	NA	NA	NA	no	March 19, 2020	3304	dead	May 20, 2020	NA	NA	no	oxygen therapy	one	NA
female	70	no	no	no	no	no	no	no	no	no	no	no	yes	no	no	no	March 11, 2020	35000	alive	NA	April 3, 2020	March 11, 2020	yes	oxygen therapy	one	March 3, 2020
female	51	yes	no	no	no	no	yes	yes	no	no	no	no	no	no	no	no	March 11, 2020	NA	alive	NA	March 23, 2020	NA	no	oxygen therapy	no	February 23, 2020
female	27	no	no	NA	no	no	NA	no	no	NA	no	no	no	no	no	no	March 17, 2020	NA	alive	NA	March 21, 2020	NA	no	room air	no	March 14, 2020
female	64	no	no	no	no	no	yes	yes	no	no	no	no	no	yes	no	no	April 15, 2020	5000	dead	May 7, 2020	NA	NA	no	oxygen therapy	two	NA
male	50	no	no	no	no	no	yes	no	no	no	no	no	no	no	no	no	March 12, 2020	337	alive	NA	March 23, 2020	NA	no	oxygen therapy	one	March 6, 2020
female	48	no	no	no	no	no	no	no	no	no	no	no	yes	no	no	no	March 16, 2020	356	alive	NA	March 22, 2020	NA	no	room air	no	March 5, 2020
male	58	no	no	no	no	no	yes	no	no	no	no	no	no	no	no	no	March 15, 2020	NA	alive	NA	March 24, 2020	NA	no	room air	no	March 8, 2020
male	35	no	no	NA	no	no	NA	no	no	NA	no	no	no	no	no	no	April 3, 2020	NA	alive	NA	April 22, 2020	NA	no	room air	two	April 1, 2020
male	51	yes	no	no	no	no	no	no	no	no	no	no	no	no	no	no	March 27, 2020	817	alive	NA	April 8, 2020	NA	no	room air	one	March 23, 2020
male	54	no	no	no	no	no	no	no	no	no	no	yes	no	no	no	no	March 22, 2020	NA	alive	NA	March 30, 2020	NA	no	room air	one	March 21, 2020
male	61	no	no	no	no	no	yes	yes	no	no	no	no	no	no	no	no	March 29, 2020	307	alive	NA	April 7, 2020	NA	no	room air	one	March 24, 2020
male	59	yes	no	no	no	no	no	yes	no	no	no	no	no	no	no	no	April 20, 2020	415	alive	NA	May 8, 2020	NA	no	oxygen therapy	one	March 20, 2020
female	51	no	no	no	no	no	no	yes	no	no	no	no	no	no	no	no	March 13, 2020	731	alive	NA	March 23, 2020	March 23, 2020	yes	oxygen therapy	two	March 5, 2020
male	63	yes	yes	no	no	no	yes	no	no	no	no	no	no	no	no	no	April 3, 2020	180	alive	NA	April 9, 2020	NA	no	oxygen therapy	two	March 31, 2020
male	65	no	no	no	no	no	yes	yes	no	NA	no	no	no	no	no	no	April 5, 2020	NA	alive	NA	April 20, 2020	April 5, 2020	yes	room air	one	March 30, 2020
male	54	no	no	no	no	no	yes	no	no	no	no	no	no	no	no	no	March 11, 2020	NA	alive	NA	March 19, 2020	NA	no	oxygen therapy	no	March 8, 2020
male	49	yes	no	no	no	no	no	no	no	no	no	no	no	no	no	unknown	March 19, 2020	1477	alive	NA	April 11, 2020	NA	no	oxygen therapy	one	March 10, 2020
male	48	no	no	yes	no	no	yes	no	no	no	no	no	no	no	no	no	April 4, 2020	1254	alive	NA	April 10, 2020	NA	no	room air	one	March 23, 2020
female	54	no	no	NA	no	no	NA	no	no	NA	no	no	no	no	no	no	April 24, 2020	NA	alive	NA	May 9, 2020	NA	no	room air	no	April 21, 2020
female	63	no	no	no	no	no	yes	no	no	no	no	yes	no	no	NA	no	March 27, 2020	3439	alive	NA	April 16, 2020	NA	no	oxygen therapy	one	March 21, 2020
male	48	no	no	NA	no	no	NA	no	no	NA	no	no	no	no	no	no	March 14, 2020	NA	alive	NA	April 29, 2020	NA	NA	NA	NA	March 1, 2020
male	57	no	no	no	no	no	no	no	no	no	no	no	no	no	no	no	March 31, 2020	280	alive	NA	April 2, 2020	NA	no	room air	no	March 30, 2020
female	75	no	yes	no	no	no	yes	no	no	no	yes	no	no	no	no	no	March 31, 2020	19548	dead	April 4, 2020	NA	NA	no	oxygen therapy	one	March 23, 2020
female	85	no	no	no	no	no	yes	yes	yes	no	no	no	no	no	no	no	March 22, 2020	NA	alive	NA	March 27, 2020	NA	no	room air	no	March 21, 2020
female	80	no	yes	no	no	no	no	no	no	no	no	yes	no	no	no	no	April 9, 2020	164	dead	May 4, 2020	NA	April 26, 2020	yes	oxygen therapy	no	March 31, 2020
female	82	no	yes	no	no	no	yes	yes	no	no	no	no	no	no	no	no	March 24, 2020	12638	alive	NA	April 1, 2020	NA	no	oxygen therapy	one	March 13, 2020
female	86	no	no	no	no	no	no	no	no	no	no	no	no	no	no	no	April 16, 2020	2718	alive	NA	April 30, 2020	NA	no	room air	one	April 16, 2020
female	86	no	no	no	no	no	yes	no	no	no	no	no	no	no	no	no	April 9, 2020	10567	alive	NA	April 17, 2020	NA	no	oxygen therapy	one	March 26, 2020
female	79	no	yes	no	no	no	no	no	no	no	no	no	no	no	no	no	April 3, 2020	NA	dead	April 22, 2020	NA	NA	no	room air	one	NA
female	76	no	no	no	no	no	yes	no	no	no	no	no	no	no	no	no	April 27, 2020	284	alive	NA	May 20, 2020	NA	no	oxygen therapy	one	April 14, 2020
female	67	yes	no	no	no	no	yes	yes	no	no	no	no	no	no	no	no	March 13, 2020	1865	dead	April 2, 2020	NA	March 13, 2020	yes	oxygen therapy	no	March 1, 2020
female	65	no	no	no	yes	no	no	no	no	no	yes	no	yes	no	no	no	March 22, 2020	4973	alive	NA	April 6, 2020	NA	no	oxygen therapy	no	March 15, 2020
female	82	no	no	no	no	no	yes	no	no	no	no	no	no	yes	no	no	May 5, 2020	1639	dead	May 9, 2020	NA	NA	no	oxygen therapy	one	April 30, 2020
female	80	no	yes	no	no	no	no	yes	yes	no	yes	yes	no	no	no	no	March 29, 2020	1344	alive	NA	May 2, 2020	NA	no	oxygen therapy	one	March 18, 2020
female	81	no	no	no	no	no	yes	yes	no	no	no	no	no	no	no	no	May 7, 2020	9429	alive	NA	June 1, 2020	NA	no	oxygen therapy	two	April 25, 2020
female	79	no	yes	no	yes	no	yes	no	no	yes	yes	no	no	no	no	no	April 16, 2020	360	alive	NA	April 20, 2020	NA	no	room air	one	April 13, 2020
female	86	yes	no	no	no	no	yes	no	no	yes	yes	NA	no	no	no	HIV	April 29, 2020	2676	dead	June 9, 2020	NA	NA	no	room air	three	April 25, 2020
female	84	no	no	no	no	no	yes	no	no	no	yes	no	yes	no	no	no	March 15, 2020	NA	alive	NA	March 23, 2020	NA	no	oxygen therapy	no	February 22, 2020
female	89	no	no	no	yes	no	yes	no	no	no	no	no	no	yes	no	no	March 9, 2020	NA	dead	March 10, 2020	NA	NA	no	oxygen therapy	no	March 2, 2020
female	83	no	no	no	no	no	yes	no	no	no	no	no	yes	no	no	no	March 25, 2020	NA	alive	NA	April 3, 2020	NA	no	oxygen therapy	one	March 21, 2020
female	84	no	yes	no	no	no	yes	no	no	no	no	no	no	no	no	no	April 15, 2020	NA	alive	NA	May 12, 2020	NA	no	room air	one	April 12, 2020
female	68	no	yes	no	no	no	yes	no	no	no	no	no	no	no	no	no	March 23, 2020	NA	alive	NA	April 27, 2020	March 26, 2020	yes	oxygen therapy	no	March 12, 2020
female	77	no	no	yes	no	no	no	no	no	no	no	no	no	no	no	no	March 21, 2020	1482	alive	NA	March 31, 2020	NA	no	oxygen therapy	no	March 7, 2020
female	88	no	no	no	no	no	no	no	no	no	no	no	no	no	no	no	March 9, 2020	NA	alive	NA	March 19, 2020	NA	no	oxygen therapy	one	February 29, 2020
female	80	no	no	no	no	no	no	no	no	yes	no	no	no	no	no	no	March 30, 2020	NA	alive	NA	April 16, 2020	NA	no	room air	two	March 21, 2020
female	67	no	yes	no	no	no	no	no	no	no	no	no	no	no	no	no	April 9, 2020	NA	alive	NA	May 6, 2020	NA	no	oxygen therapy	one	April 6, 2020
female	61	yes	no	yes	no	no	no	no	no	no	no	no	no	no	no	no	April 15, 2020	1712	NA	NA	NA	NA	no	oxygen therapy	no	March 16, 2020
female	66	no	no	no	yes	no	no	no	no	no	no	yes	no	no	no	no	March 19, 2020	NA	dead	March 25, 2020	NA	NA	no	oxygen therapy	no	NA
female	79	no	no	no	no	yes	yes	no	yes	no	no	no	no	no	no	no	March 25, 2020	880	alive	NA	March 27, 2020	NA	no	room air	one	NA
female	92	no	no	no	no	no	yes	no	no	no	no	no	no	no	no	no	March 19, 2020	NA	dead	March 31, 2020	NA	NA	no	oxygen therapy	one	March 9, 2020
female	82	no	no	no	no	no	yes	yes	no	no	no	no	no	no	no	no	March 13, 2020	2540	dead	March 23, 2020	NA	NA	no	oxygen therapy	one	March 13, 2020
female	82	no	no	no	yes	yes	yes	no	no	no	no	no	no	no	yes	no	April 7, 2020	1809	alive	NA	April 15, 2020	NA	no	room air	one	March 26, 2020
female	81	no	no	no	no	no	no	no	no	no	no	no	no	yes	yes	no	April 9, 2020	1499	alive	NA	April 15, 2020	NA	no	room air	one	April 4, 2020
female	69	no	no	no	no	no	yes	yes	no	no	no	no	no	no	yes	no	March 17, 2020	NA	alive	NA	April 28, 2020	NA	no	oxygen therapy	one	March 13, 2020
female	62	yes	no	no	no	no	yes	no	no	no	no	no	no	no	no	no	April 17, 2020	391	alive	NA	May 11, 2020	NA	no	oxygen therapy	one	March 20, 2020
female	77	yes	yes	no	no	no	no	yes	no	no	no	no	NA	yes	no	no	April 23, 2020	NA	alive	NA	May 14, 2020	NA	no	oxygen therapy	one	April 21, 2020
female	79	no	no	no	no	yes	no	no	yes	no	no	no	no	no	no	no	April 13, 2020	1206	dead	April 20, 2020	NA	NA	no	oxygen therapy	one	April 12, 2020
female	77	no	no	no	no	no	yes	no	no	no	no	no	no	no	no	no	April 21, 2020	1631	alive	NA	April 27, 2020	NA	no	room air	one	March 9, 2020
female	85	no	no	no	no	no	yes	no	yes	no	no	no	no	no	no	no	March 20, 2020	NA	dead	March 23, 2020	NA	NA	no	oxygen therapy	one	March 19, 2020
female	88	no	no	no	yes	no	yes	no	no	no	no	no	no	no	no	no	March 25, 2020	NA	dead	March 28, 2020	NA	March 24, 2020	yes	oxygen therapy	one	March 13, 2020
female	78	no	no	no	no	no	yes	no	no	no	no	no	no	no	no	no	April 11, 2020	NA	alive	NA	April 28, 2020	NA	no	oxygen therapy	two	March 20, 2020
female	91	yes	no	no	no	no	no	no	yes	yes	no	no	no	no	no	no	April 9, 2020	NA	dead	April 16, 2020	NA	NA	no	oxygen therapy	one	April 3, 2020
female	68	no	no	no	no	no	no	no	no	no	no	no	no	no	no	no	April 17, 2020	958	alive	NA	April 28, 2020	NA	no	room air	one	April 14, 2020
female	92	no	no	no	no	no	yes	no	no	yes	no	no	no	no	no	no	March 24, 2020	229	alive	NA	April 9, 2020	NA	no	room air	two	NA
female	86	no	yes	no	no	no	yes	no	no	no	no	no	no	no	no	no	March 28, 2020	NA	dead	April 1, 2020	NA	NA	no	oxygen therapy	one	March 20, 2020
female	80	no	no	no	no	yes	yes	no	no	no	no	no	no	yes	no	no	April 4, 2020	9247	dead	April 11, 2020	NA	NA	no	oxygen therapy	one	April 2, 2020
female	84	no	no	no	no	no	yes	no	no	no	no	no	no	no	no	no	April 22, 2020	NA	alive	NA	May 13, 2020	NA	no	oxygen therapy	one	April 19, 2020
female	75	no	no	no	no	no	yes	yes	no	no	no	no	no	no	no	no	March 12, 2020	NA	alive	NA	March 24, 2020	NA	no	oxygen therapy	one	March 10, 2020
female	67	no	yes	no	no	no	yes	no	no	no	no	no	no	no	no	no	March 30, 2020	471	alive	NA	April 2, 2020	April 2, 2020	yes	oxygen therapy	one	March 26, 2020
female	80	no	no	no	no	no	no	no	yes	no	no	no	no	no	no	no	April 2, 2020	21393	alive	NA	April 17, 2020	NA	no	room air	two	March 28, 2020
female	83	no	no	NA	no	no	NA	no	no	NA	no	no	no	no	no	no	April 7, 2020	3357	alive	NA	April 16, 2020	NA	no	oxygen therapy	no	April 7, 2020
female	95	no	no	no	no	no	yes	yes	yes	no	no	yes	no	no	no	no	April 13, 2020	NA	dead	May 4, 2020	NA	NA	no	oxygen therapy	one	April 12, 2020
female	86	no	no	no	no	no	yes	no	no	no	no	no	no	no	no	no	April 3, 2020	NA	alive	NA	May 11, 2020	NA	no	oxygen therapy	no	March 7, 2020
female	90	no	no	no	no	yes	yes	no	no	no	NA	no	NA	yes	no	unknown	April 30, 2020	822	dead	May 9, 2020	NA	NA	no	oxygen therapy	one	April 24, 2020
female	72	no	no	yes	no	no	yes	no	no	no	no	yes	no	no	no	no	March 19, 2020	NA	dead	March 21, 2020	NA	March 19, 2020	yes	oxygen therapy	no	March 6, 2020
female	85	no	no	no	no	no	yes	no	no	no	no	no	no	no	no	no	March 23, 2020	NA	dead	April 3, 2020	NA	NA	no	oxygen therapy	one	March 15, 2020
female	83	no	no	no	no	no	yes	no	no	no	no	no	no	no	no	no	March 29, 2020	2125	alive	NA	May 12, 2020	NA	no	oxygen therapy	one	March 19, 2020
female	88	yes	no	no	no	no	no	no	no	no	no	no	no	no	no	no	March 20, 2020	1150	dead	March 25, 2020	NA	NA	no	oxygen therapy	one	March 13, 2020
female	96	no	no	no	yes	no	yes	no	no	no	no	no	no	no	no	no	May 6, 2020	NA	alive	NA	May 31, 2020	NA	no	oxygen therapy	two	April 30, 2020
female	81	yes	no	no	no	no	yes	yes	no	no	no	no	no	no	no	no	April 7, 2020	449	alive	NA	May 26, 2020	NA	no	oxygen therapy	one	March 30, 2020
female	75	no	no	NA	no	no	NA	no	no	NA	no	no	no	no	no	no	March 27, 2020	NA	alive	NA	April 8, 2020	NA	no	room air	one	March 27, 2020
female	83	no	no	NA	no	no	NA	no	no	NA	no	no	no	no	no	no	April 9, 2020	NA	alive	NA	April 10, 2020	NA	no	room air	one	March 23, 2020
female	71	yes	no	no	no	no	yes	no	no	no	no	no	no	no	no	no	March 16, 2020	1259	dead	March 17, 2020	NA	NA	no	oxygen therapy	one	March 8, 2020
female	89	no	yes	no	yes	no	yes	no	no	no	no	no	no	no	no	no	April 4, 2020	465	alive	NA	April 14, 2020	NA	no	oxygen therapy	no	March 22, 2020
female	93	no	no	no	yes	yes	yes	yes	no	no	no	no	no	no	no	no	March 17, 2020	3542	dead	March 17, 2020	NA	NA	no	oxygen therapy	one	March 16, 2020
female	74	no	no	no	yes	no	yes	no	yes	no	no	no	no	no	no	no	April 14, 2020	NA	dead	April 22, 2020	NA	NA	no	oxygen therapy	no	April 7, 2020
female	82	no	no	no	no	no	yes	no	no	no	no	no	no	no	no	no	April 5, 2020	1151	dead	April 6, 2020	NA	NA	no	oxygen therapy	one	March 24, 2020
female	89	no	no	no	no	no	no	no	yes	no	no	no	no	no	no	no	March 22, 2020	NA	alive	NA	March 27, 2020	NA	no	room air	no	March 19, 2020
female	78	no	no	no	no	no	no	yes	no	no	no	no	no	no	no	no	April 22, 2020	499	alive	NA	May 1, 2020	NA	no	room air	one	April 8, 2020
female	79	no	no	no	no	no	no	no	no	yes	no	no	no	no	no	no	March 20, 2020	1542	alive	NA	April 14, 2020	NA	no	oxygen therapy	one	March 20, 2020
female	79	no	no	no	no	no	yes	yes	no	no	no	no	no	yes	no	no	April 19, 2020	3874	dead	May 18, 2020	NA	NA	no	oxygen therapy	one	April 8, 2020
female	74	no	no	no	no	no	yes	no	no	no	no	no	no	no	no	no	April 22, 2020	NA	alive	NA	May 9, 2020	NA	no	room air	one	April 18, 2020
female	80	no	no	no	NA	NA	no	no	no	no	no	no	no	no	no	no	March 22, 2020	1093	dead	March 27, 2020	NA	NA	no	oxygen therapy	one	March 11, 2020
female	76	no	no	no	no	no	yes	no	no	no	no	no	no	no	no	unknown	March 27, 2020	543	alive	NA	April 13, 2020	NA	no	oxygen therapy	one	March 16, 2020
female	81	NA	NA	NA	NA	NA	NA	NA	NA	NA	NA	NA	NA	NA	NA	NA	March 27, 2020	9647	alive	NA	April 14, 2020	NA	no	room air	one	NA
female	86	no	no	no	no	no	yes	no	no	no	no	no	no	yes	no	no	March 31, 2020	NA	dead	April 5, 2020	NA	NA	no	oxygen therapy	one	March 11, 2020
female	85	no	no	no	no	no	no	no	no	no	no	no	no	no	no	no	April 13, 2020	1171	alive	NA	April 22, 2020	NA	no	oxygen therapy	one	NA
female	79	yes	no	no	no	no	yes	yes	no	no	yes	no	no	no	no	no	April 24, 2020	2502	alive	NA	June 6, 2020	NA	no	oxygen therapy	NA	April 17, 2020
female	76	no	no	NA	no	no	NA	no	no	NA	no	no	no	no	no	no	March 17, 2020	NA	alive	NA	March 28, 2020	NA	no	room air	no	March 15, 2020
female	82	no	no	no	no	no	yes	no	no	no	no	no	no	no	no	no	May 8, 2020	622	alive	NA	July 16, 2020	NA	no	oxygen therapy	one	May 5, 2020
female	73	no	no	no	yes	no	yes	no	yes	yes	no	no	no	no	no	no	March 9, 2020	NA	dead	March 14, 2020	NA	NA	no	oxygen therapy	one	March 1, 2020
female	87	no	no	no	no	no	no	no	no	no	no	no	no	yes	no	no	April 8, 2020	2408	alive	NA	April 17, 2020	NA	no	oxygen therapy	one	NA
female	72	no	no	NA	no	no	NA	no	no	NA	no	no	no	no	no	no	March 20, 2020	NA	alive	NA	March 25, 2020	NA	no	room air	no	March 9, 2020
female	76	yes	no	no	no	no	yes	yes	no	no	no	no	no	no	no	no	May 4, 2020	NA	alive	NA	May 13, 2020	NA	no	oxygen therapy	one	April 23, 2020
female	83	no	no	no	no	no	yes	no	no	no	no	no	no	no	no	no	May 1, 2020	804	alive	NA	May 15, 2020	NA	no	oxygen therapy	one	April 15, 2020
female	85	no	no	no	yes	no	yes	no	no	no	no	no	no	no	no	no	April 1, 2020	2819	alive	NA	April 4, 2020	NA	no	room air	no	March 29, 2020
female	82	no	no	no	no	no	no	no	no	no	no	no	no	no	no	no	March 12, 2020	1848	dead	March 20, 2020	NA	NA	no	oxygen therapy	one	March 2, 2020
female	79	no	no	no	yes	no	yes	no	no	yes	yes	no	no	no	no	no	March 26, 2020	1910	dead	April 7, 2020	NA	NA	no	oxygen therapy	one	March 16, 2020
male	82	no	no	NA	no	no	NA	no	no	NA	no	no	no	no	no	no	April 17, 2020	NA	alive	NA	May 12, 2020	NA	no	oxygen therapy	two	April 16, 2020
male	83	no	no	no	no	no	yes	no	no	no	no	no	no	no	no	no	April 28, 2020	5000	alive	NA	May 14, 2020	NA	no	oxygen therapy	one	April 24, 2020
male	77	no	yes	no	no	yes	yes	no	no	no	no	no	no	no	no	no	March 22, 2020	1214	alive	NA	April 11, 2020	NA	no	oxygen therapy	one	March 9, 2020
male	91	no	no	no	yes	yes	yes	no	no	no	yes	no	no	no	no	no	March 19, 2020	NA	dead	March 22, 2020	NA	NA	no	oxygen therapy	no	March 17, 2020
male	85	no	no	no	no	no	no	no	no	no	no	no	no	yes	no	no	March 16, 2020	8777	dead	April 6, 2020	NA	NA	no	oxygen therapy	one	NA
male	80	no	no	no	no	yes	yes	no	yes	no	yes	no	no	no	no	no	March 17, 2020	NA	alive	NA	May 26, 2020	NA	no	oxygen therapy	two	March 15, 2020
male	77	no	no	no	no	no	yes	no	no	no	no	no	no	no	no	no	March 22, 2020	9715	alive	NA	May 7, 2020	NA	no	oxygen therapy	one	March 9, 2020
male	70	no	no	no	no	no	yes	no	no	no	no	yes	no	no	no	no	March 19, 2020	1655	dead	May 22, 2020	NA	NA	no	oxygen therapy	no	March 7, 2020
male	66	no	no	no	no	no	yes	no	no	no	no	no	no	no	no	no	March 26, 2020	1304	alive	NA	March 28, 2020	March 28, 2020	yes	oxygen therapy	one	March 16, 2020
male	81	no	yes	no	no	no	yes	yes	no	no	no	yes	no	no	no	no	March 9, 2020	NA	dead	March 10, 2020	NA	NA	no	room air	one	March 1, 2020
male	75	no	no	no	no	no	no	yes	no	no	no	no	no	no	no	no	April 6, 2020	NA	dead	May 1, 2020	NA	NA	no	oxygen therapy	one	NA
male	77	no	no	no	no	no	yes	no	no	no	no	no	no	yes	no	no	March 17, 2020	851	dead	April 3, 2020	NA	NA	no	oxygen therapy	one	March 13, 2020
male	70	no	no	no	no	no	yes	no	no	no	no	no	no	no	no	unknown	March 14, 2020	561	alive	NA	April 30, 2020	March 15, 2020	yes	NA	one	March 2, 2020
male	90	no	no	no	no	no	yes	no	no	no	no	no	no	no	no	no	May 21, 2020	NA	dead	June 21, 2020	NA	NA	no	room air	two	April 29, 2020
male	82	no	yes	no	no	no	yes	no	yes	no	yes	no	no	yes	no	no	April 6, 2020	917	dead	April 17, 2020	NA	NA	no	room air	no	April 4, 2020
male	75	no	yes	no	no	no	no	no	no	no	no	no	no	no	no	no	March 31, 2020	NA	alive	NA	April 16, 2020	NA	no	oxygen therapy	one	March 23, 2020
male	83	no	yes	no	no	no	yes	no	no	yes	no	no	no	no	no	no	April 12, 2020	760	alive	NA	April 19, 2020	NA	no	room air	one	April 10, 2020
male	88	no	no	no	yes	no	no	yes	no	no	yes	no	yes	yes	no	no	March 17, 2020	4766	dead	March 21, 2020	NA	NA	no	oxygen therapy	one	March 11, 2020
male	69	no	no	NA	no	no	NA	no	no	NA	no	no	no	no	no	no	April 25, 2020	1340	alive	NA	April 30, 2020	NA	no	room air	no	NA
male	82	no	no	no	no	no	yes	no	no	no	no	no	no	no	no	no	April 19, 2020	1160	alive	NA	April 27, 2020	NA	no	room air	one	NA
male	80	no	no	no	no	no	yes	yes	no	yes	no	no	no	no	no	no	March 24, 2020	3356	dead	March 27, 2020	NA	NA	no	room air	one	March 21, 2020
male	61	no	no	NA	no	no	NA	no	no	NA	no	no	no	no	no	no	April 2, 2020	65670	dead	April 10, 2020	NA	NA	yes	oxygen therapy	one	March 19, 2020
male	80	no	yes	no	no	no	yes	yes	yes	no	no	no	no	yes	no	no	March 26, 2020	3076	dead	March 30, 2020	NA	NA	no	oxygen therapy	one	March 19, 2020
male	89	yes	yes	no	yes	no	yes	yes	no	yes	no	no	no	no	no	no	March 11, 2020	NA	dead	March 14, 2020	NA	NA	no	oxygen therapy	one	March 8, 2020
male	76	no	no	no	no	no	yes	no	no	no	yes	no	no	no	no	no	April 4, 2020	NA	dead	April 25, 2020	NA	NA	no	room air	one	April 2, 2020
male	73	no	no	no	no	no	yes	no	no	no	no	no	no	no	no	no	March 18, 2020	NA	dead	March 22, 2020	NA	NA	no	room air	no	March 8, 2020
male	87	NA	yes	no	no	yes	yes	no	no	yes	no	no	yes	yes	no	no	March 13, 2020	1508	dead	March 15, 2020	NA	NA	no	oxygen therapy	one	March 12, 2020
male	79	no	no	no	no	no	yes	yes	no	no	yes	no	no	no	no	no	May 4, 2020	NA	alive	NA	June 1, 2020	NA	no	room air	no	April 2, 2020
male	93	no	no	no	no	yes	yes	no	no	no	no	no	no	yes	no	no	April 26, 2020	NA	alive	NA	May 5, 2020	NA	no	room air	one	April 24, 2020
male	80	no	no	no	no	no	yes	no	no	no	no	no	no	no	no	no	April 20, 2020	933	alive	NA	May 4, 2020	NA	no	oxygen therapy	one	April 14, 2020
male	91	no	no	no	no	no	yes	yes	no	no	no	yes	no	no	no	no	March 17, 2020	NA	dead	March 22, 2020	NA	NA	no	room air	no	March 16, 2020
male	86	no	no	no	yes	no	no	no	no	no	yes	no	no	yes	no	no	April 28, 2020	957	dead	May 1, 2020	NA	NA	no	room air	one	April 25, 2020
male	85	no	NA	no	yes	yes	yes	no	no	yes	no	no	no	no	no	no	March 11, 2020	NA	dead	March 21, 2020	NA	NA	no	oxygen therapy	one	March 9, 2020
male	70	no	no	no	no	no	yes	no	no	no	no	no	no	no	no	no	March 25, 2020	402	alive	NA	April 1, 2020	NA	no	oxygen therapy	one	March 19, 2020
male	80	no	yes	no	no	no	yes	no	no	yes	yes	yes	yes	no	no	no	April 18, 2020	469	alive	NA	May 6, 2020	NA	no	room air	one	April 17, 2020
male	72	no	no	no	no	no	no	no	no	no	no	yes	no	no	no	no	March 30, 2020	NA	alive	NA	April 27, 2020	NA	no	room air	one	March 27, 2020
male	80	no	no	no	no	no	yes	no	no	yes	no	no	no	no	no	no	March 20, 2020	2355	dead	March 28, 2020	NA	NA	no	oxygen therapy	one	March 12, 2020
male	75	no	no	no	no	yes	no	no	yes	no	yes	no	no	no	no	no	March 27, 2020	2066	alive	NA	April 2, 2020	NA	no	room air	one	NA
male	70	no	yes	no	no	no	no	no	no	no	no	no	no	no	no	no	March 22, 2020	1105	alive	NA	April 13, 2020	NA	no	oxygen therapy	one	March 17, 2020
female	73	no	yes	no	no	yes	no	no	yes	no	no	no	no	no	no	no	April 3, 2020	NA	dead	April 26, 2020	NA	April 10, 2020	yes	oxygen therapy	one	March 27, 2020
male	84	no	no	no	no	no	yes	yes	no	no	no	no	no	no	no	no	March 28, 2020	NA	dead	April 11, 2020	NA	NA	no	oxygen therapy	no	March 18, 2020
male	73	no	no	NA	no	no	NA	no	no	NA	no	no	no	no	no	no	April 2, 2020	NA	alive	NA	April 30, 2020	NA	no	oxygen therapy	one	March 18, 2020
male	84	no	no	no	no	yes	no	yes	no	no	yes	yes	no	no	no	no	April 21, 2020	1572	dead	April 24, 2020	NA	NA	no	oxygen therapy	one	April 15, 2020
male	66	no	no	no	no	no	yes	yes	yes	no	no	no	no	no	no	no	April 11, 2020	NA	alive	NA	May 15, 2020	NA	no	oxygen therapy	one	March 13, 2020
male	83	no	no	no	no	no	yes	yes	no	no	no	no	no	no	no	no	March 22, 2020	914	dead	March 30, 2020	NA	NA	no	oxygen therapy	one	March 15, 2020
male	90	no	no	no	yes	no	yes	no	no	yes	yes	no	NA	no	no	no	April 5, 2020	380	alive	NA	April 14, 2020	NA	no	room air	no	March 18, 2020
male	89	no	no	no	no	no	no	no	no	yes	no	no	no	no	no	no	April 2, 2020	160	dead	April 11, 2020	NA	NA	no	room air	one	April 1, 2020
male	76	no	no	no	no	no	yes	no	no	no	no	no	no	no	no	no	March 19, 2020	10000	alive	NA	April 10, 2020	NA	no	room air	no	March 16, 2020
male	76	no	no	no	no	no	yes	yes	no	no	no	no	yes	no	no	no	March 20, 2020	547	dead	March 31, 2020	NA	NA	no	room air	one	March 16, 2020
male	84	no	no	no	no	no	yes	no	no	no	no	no	no	no	no	no	March 30, 2020	840	alive	NA	April 11, 2020	NA	no	oxygen therapy	one	March 20, 2020
male	87	no	no	no	no	yes	yes	no	no	no	no	no	no	no	no	no	April 7, 2020	4551	alive	NA	April 15, 2020	NA	no	room air	one	March 24, 2020
male	71	no	NA	no	no	no	no	yes	no	no	no	no	no	no	no	no	April 12, 2020	1265	alive	NA	April 20, 2020	NA	no	room air	one	April 12, 2020
male	74	no	no	no	no	yes	yes	yes	no	no	no	yes	no	no	no	no	May 4, 2020	NA	alive	NA	May 22, 2020	NA	no	room air	one	March 17, 2020
male	91	no	no	no	no	no	no	no	no	yes	no	no	no	no	no	no	April 12, 2020	1501	dead	April 18, 2020	NA	NA	no	oxygen therapy	one	April 10, 2020
male	79	no	no	no	no	no	yes	yes	no	no	yes	no	no	no	no	no	March 16, 2020	NA	alive	NA	March 29, 2020	NA	no	oxygen therapy	no	March 11, 2020
male	79	no	no	no	no	no	yes	no	no	no	no	no	no	yes	no	no	April 13, 2020	NA	alive	NA	May 7, 2020	NA	no	room air	one	April 8, 2020
male	75	no	no	no	no	no	yes	no	no	no	no	yes	no	no	no	no	March 25, 2020	NA	alive	NA	April 7, 2020	NA	no	oxygen therapy	one	March 16, 2020
male	79	no	yes	no	no	no	yes	yes	yes	no	yes	yes	no	yes	no	no	April 4, 2020	2777	dead	April 6, 2020	NA	NA	no	room air	one	April 1, 2020
male	78	no	no	no	yes	yes	yes	yes	yes	yes	yes	no	no	no	no	no	April 1, 2020	NA	alive	NA	April 4, 2020	NA	no	room air	no	March 4, 2020
male	64	no	no	no	yes	no	yes	yes	no	no	no	no	no	no	yes	no	March 14, 2020	747	dead	March 21, 2020	NA	NA	no	oxygen therapy	one	March 13, 2020
male	77	no	no	no	no	no	yes	no	no	no	no	no	no	no	no	no	April 4, 2020	NA	alive	NA	May 25, 2020	April 9, 2020	yes	oxygen therapy	one	March 26, 2020
male	86	no	no	no	no	yes	yes	no	no	yes	no	no	no	no	no	no	April 10, 2020	1210	alive	NA	April 21, 2020	NA	no	room air	one	March 22, 2020
male	81	no	yes	no	no	no	yes	yes	no	no	yes	no	no	no	no	no	March 27, 2020	2084	alive	NA	April 20, 2020	NA	no	room air	one	March 7, 2020
male	83	no	yes	no	no	no	yes	no	no	no	no	no	no	no	no	no	April 1, 2020	NA	dead	April 2, 2020	NA	NA	no	oxygen therapy	one	March 13, 2020
male	83	no	yes	no	no	yes	yes	yes	yes	no	no	no	no	no	no	no	April 10, 2020	NA	alive	NA	April 17, 2020	NA	no	room air	one	April 4, 2020
male	70	no	no	NA	no	no	NA	no	no	NA	no	no	no	no	no	no	March 27, 2020	1771	alive	NA	April 4, 2020	NA	no	oxygen therapy	one	March 17, 2020
male	80	no	no	no	no	no	no	no	no	yes	no	no	no	no	no	no	March 12, 2020	NA	dead	March 19, 2020	NA	NA	no	oxygen therapy	no	March 9, 2020
male	97	no	no	no	no	yes	no	no	no	no	no	no	no	yes	no	no	April 26, 2020	NA	dead	April 30, 2020	NA	NA	no	oxygen therapy	one	April 22, 2020
male	79	no	no	no	no	no	yes	no	no	no	no	yes	no	no	no	no	March 21, 2020	582	alive	NA	April 10, 2020	NA	no	oxygen therapy	one	March 10, 2020
male	70	yes	yes	no	no	no	no	no	yes	no	yes	no	no	no	no	no	March 29, 2020	1794	dead	April 23, 2020	NA	NA	no	oxygen therapy	one	March 21, 2020
male	83	no	no	no	yes	yes	yes	no	no	no	yes	yes	no	no	no	no	March 25, 2020	NA	dead	April 2, 2020	NA	NA	no	oxygen therapy	one	March 15, 2020
male	89	no	no	no	yes	no	yes	yes	no	yes	no	no	no	no	no	no	March 25, 2020	NA	dead	March 26, 2020	NA	NA	no	oxygen therapy	two	March 7, 2020
male	79	yes	no	no	yes	yes	yes	no	no	no	no	no	no	no	no	no	March 22, 2020	1486	dead	March 29, 2020	NA	NA	no	oxygen therapy	one	March 12, 2020
male	80	no	no	no	no	no	yes	no	yes	no	no	no	no	no	no	no	April 30, 2020	414	alive	NA	May 21, 2020	NA	no	oxygen therapy	one	April 24, 2020
male	75	no	no	no	no	no	yes	no	no	yes	no	yes	no	no	no	no	March 28, 2020	1134	dead	March 31, 2020	NA	NA	no	oxygen therapy	one	March 21, 2020
male	93	no	no	no	no	no	yes	no	no	no	no	no	no	no	no	no	May 23, 2020	240	alive	NA	May 29, 2020	NA	no	oxygen therapy	no	May 22, 2020
male	77	no	no	no	no	no	yes	no	no	no	no	no	no	no	no	no	March 18, 2020	781	alive	NA	April 16, 2020	NA	no	room air	one	March 16, 2020
male	86	no	no	no	no	no	yes	yes	no	yes	no	no	no	no	no	no	May 3, 2020	5000	alive	NA	May 12, 2020	NA	no	room air	one	April 30, 2020
male	69	no	no	no	no	no	yes	yes	no	no	no	yes	no	no	no	no	March 23, 2020	NA	alive	NA	May 6, 2020	April 3, 2020	yes	room air	no	March 7, 2020
male	70	no	no	no	no	no	yes	no	no	no	no	no	no	no	no	no	April 8, 2020	1057	alive	NA	April 27, 2020	March 31, 2020	yes	oxygen therapy	one	March 10, 2020
male	83	no	yes	no	no	yes	yes	no	no	no	no	no	no	no	no	no	March 26, 2020	1794	dead	April 4, 2020	NA	NA	no	oxygen therapy	no	March 22, 2020
male	79	no	no	NA	no	no	NA	no	no	NA	no	no	no	no	no	no	March 21, 2020	NA	alive	NA	April 2, 2020	NA	no	oxygen therapy	no	March 10, 2020
male	76	no	yes	no	no	no	no	no	no	no	no	yes	no	no	no	no	April 2, 2020	936	alive	NA	April 10, 2020	NA	no	room air	one	April 1, 2020
male	79	no	no	yes	no	no	no	no	no	no	no	yes	no	yes	no	no	April 6, 2020	10000	dead	May 6, 2020	NA	NA	no	oxygen therapy	one	March 23, 2020
male	86	no	no	no	no	yes	yes	yes	no	no	no	yes	no	no	no	no	March 24, 2020	NA	alive	NA	April 4, 2020	NA	no	room air	one	March 20, 2020
male	75	no	no	NA	no	no	NA	no	no	NA	no	no	no	no	no	no	March 8, 2020	NA	alive	NA	April 26, 2020	NA	no	room air	NA	March 6, 2020
male	81	no	yes	no	yes	no	yes	no	no	no	yes	no	no	yes	no	no	April 9, 2020	NA	dead	April 15, 2020	NA	NA	no	oxygen therapy	one	April 5, 2020
male	75	no	yes	no	no	no	no	yes	no	no	no	no	yes	no	no	no	April 13, 2020	1262	dead	May 2, 2020	NA	NA	no	room air	one	April 11, 2020
male	78	yes	yes	no	no	no	yes	no	no	yes	no	no	no	no	no	no	March 17, 2020	627	dead	March 25, 2020	NA	NA	no	oxygen therapy	two	March 3, 2020
male	75	no	no	no	no	yes	yes	yes	no	no	no	no	no	no	no	no	March 21, 2020	1634	alive	NA	April 9, 2020	NA	no	oxygen therapy	one	March 11, 2020
male	70	yes	yes	no	no	yes	yes	yes	no	yes	no	no	no	no	no	unknown	March 19, 2020	NA	dead	March 25, 2020	NA	March 19, 2020	yes	oxygen therapy	one	NA
male	86	no	no	no	no	no	yes	no	no	no	no	no	no	yes	no	no	April 9, 2020	961	dead	April 16, 2020	NA	NA	no	room air	one	March 31, 2020
male	89	no	no	NA	no	no	NA	no	no	NA	no	no	no	no	no	no	April 2, 2020	1153	alive	NA	April 17, 2020	NA	no	oxygen therapy	one	April 20, 2020
male	76	no	no	no	no	no	yes	yes	no	no	no	no	no	no	no	no	March 23, 2020	3006	alive	NA	April 6, 2020	NA	no	oxygen therapy	no	March 13, 2020
male	47	yes	no	no	no	no	yes	yes	no	no	no	NA	no	no	no	no	March 14, 2020	7.9400001	alive	NA	March 30, 2020	NA	no	room air	one	March 13, 2020
male	71	no	no	no	no	no	yes	yes	no	no	yes	no	yes	no	no	no	April 1, 2020	903	alive	NA	April 24, 2020	NA	no	oxygen therapy	one	April 1, 2020
female	83	NA	NA	NA	yes	NA	yes	NA	NA	yes	NA	NA	NA	NA	NA	unknown	April 6, 2020	3434	alive	NA	June 1, 2020	NA	no	room air	one	April 3, 2020
male	52	no	no	no	no	no	no	yes	no	no	no	no	no	no	no	no	March 27, 2020	313	alive	NA	April 22, 2020	NA	no	room air	one	March 22, 2020
male	68	no	yes	no	yes	no	yes	yes	no	no	no	no	no	no	no	no	March 20, 2020	730	alive	NA	May 8, 2020	NA	no	oxygen therapy	two	March 11, 2020
male	57	no	no	NA	no	no	NA	no	no	NA	no	no	no	no	no	no	March 24, 2020	1.05	alive	NA	May 2, 2020	March 26, 2020	yes	oxygen therapy	unknown	March 10, 2020
female	76	no	no	NA	no	no	NA	no	no	NA	no	no	no	no	no	no	May 10, 2020	NA	alive	NA	May 22, 2020	NA	no	room air	one	NA
male	66	yes	no	no	no	no	yes	no	no	no	no	no	no	no	no	unknown	March 17, 2020	440	alive	NA	March 23, 2020	NA	no	room air	no	March 7, 2020
male	73	no	no	no	no	no	yes	no	yes	no	no	no	no	no	no	no	April 10, 2020	NA	alive	NA	April 20, 2020	NA	no	oxygen therapy	one	March 20, 2020
male	59	yes	no	no	no	no	yes	no	no	no	no	no	no	no	no	no	April 15, 2020	1005	alive	NA	May 15, 2020	NA	no	NA	two	March 9, 2020
male	28	no	no	NA	no	no	NA	no	no	NA	no	no	no	no	no	no	March 13, 2020	NA	alive	NA	March 20, 2020	March 13, 2020	yes	room air	one	March 10, 2020
female	44	no	no	NA	no	no	NA	no	no	NA	no	no	no	no	no	no	March 6, 2020	NA	alive	NA	March 13, 2020	NA	no	room air	no	February 24, 2020
female	53	no	no	NA	no	no	NA	no	no	NA	no	no	no	no	no	no	April 19, 2020	1063	alive	NA	May 6, 2020	NA	no	oxygen therapy	one	March 5, 2020
male	67	no	no	no	no	no	no	yes	no	no	no	no	no	no	no	no	June 17, 2020	486	dead	March 22, 2020	NA	March 17, 2020	yes	oxygen therapy	one	March 13, 2020
female	86	no	no	no	no	no	no	yes	no	no	no	no	no	no	no	unknown	March 9, 2020	NA	alive	NA	March 19, 2020	NA	no	room air	no	March 1, 2020
male	59	no	no	NA	no	no	NA	no	no	NA	no	no	no	no	no	no	April 7, 2020	561	alive	NA	April 16, 2020	NA	no	room air	one	April 4, 2020
female	41	no	no	no	no	no	no	no	yes	no	no	no	yes	no	no	no	March 30, 2020	NA	alive	NA	April 3, 2020	NA	no	room air	one	March 27, 2020
male	52	no	no	no	no	no	no	no	no	no	no	no	no	no	no	no	March 24, 2020	NA	alive	NA	April 1, 2020	NA	no	room air	no	March 15, 2020
male	46	no	no	NA	no	no	NA	no	no	NA	no	no	no	no	no	no	March 18, 2020	885	alive	NA	March 30, 2020	NA	no	room air	no	March 13, 2020
female	83	no	no	no	no	no	yes	no	yes	no	no	no	no	yes	no	no	May 13, 2020	1353	dead	May 27, 2020	NA	NA	no	room air	one	May 12, 2020
female	91	no	no	no	no	no	yes	no	no	no	no	no	no	no	no	no	April 14, 2020	984	alive	NA	May 7, 2020	NA	no	oxygen therapy	one	April 14, 2020
female	93	no	no	no	no	no	no	yes	no	no	no	no	no	yes	no	no	March 18, 2020	1028	alive	NA	March 30, 2020	NA	no	oxygen therapy	one	March 15, 2020
female	93	no	no	no	no	no	no	yes	no	no	no	no	no	no	no	no	March 18, 2020	1028	alive	NA	March 30, 2020	NA	no	oxygen therapy	one	March 15, 2020
female	72	no	no	no	no	no	yes	no	no	no	no	no	no	no	no	no	April 12, 2020	999	alive	NA	April 21, 2020	NA	no	oxygen therapy	one	April 8, 2020
female	62	yes	no	no	no	no	yes	yes	no	no	no	no	no	no	no	no	March 17, 2020	369	alive	NA	April 8, 2020	NA	NA	oxygen therapy	one	March 9, 2020
male	46	no	no	NA	no	no	NA	no	no	NA	no	no	no	no	no	no	March 5, 2020	NA	alive	NA	March 21, 2020	March 7, 2020	yes	room air	one	March 2, 2020
male	52	NA	NA	NA	NA	NA	NA	NA	NA	NA	NA	NA	NA	NA	NA	NA	April 23, 2020	525	alive	NA	May 11, 2020	NA	NA	room air	one	April 23, 2020
male	75	no	no	NA	no	no	NA	no	no	NA	no	no	no	no	no	no	March 23, 2020	1426	alive	NA	May 9, 2020	NA	no	room air	no	March 19, 2020
male	48	no	no	NA	no	no	NA	no	no	NA	no	no	no	no	no	unknown	April 7, 2020	1439	alive	NA	April 27, 2020	NA	no	oxygen therapy	one	March 13, 2020
male	87	no	yes	no	no	no	yes	no	no	yes	no	no	no	no	no	no	March 13, 2020	NA	alive	NA	March 23, 2020	NA	no	room air	one	March 10, 2020
male	76	no	no	NA	no	no	NA	no	no	NA	no	no	no	no	no	no	March 10, 2020	NA	dead	March 24, 2020	NA	NA	no	oxygen therapy	one	March 2, 2020
